# Supplementary material for: Metabolomic Analysis of Response to Nitrogen-Limiting Conditions in Yarrowia spp
Source: Metabolites. 2020 Dec 29;11(1):16. doi: 10.3390/metabo11010016 (PMC7823547; doi:10.3390/metabo11010016)
Supplement: Supplementary file 1 [file metabolites-11-00016-s001.zip › Table S1.xlsx]

## Sheet: Sheet1
Growth
time/condition	5:0vs4:1	5:0vs2:2	5:0vs1:4	5:0vs0:5	4:1vs2:2	4:1vs1:4	4:1vs0:5	2:2vs1:4	2:2vs0:5	1:4vs0:5
12h	0.0120167	0.0050947	0.0171472	0.0925575	0.758542	0.0028188	0.0029036	0.0006105	0.0008515	0.413077
24h	2.03e-05	0.0019266	0.0170469	0.000964	0.57386	0.0515219	4.02e-05	0.0387583	6.33e-05	0.0243118
36h	0.000129	1e-06	0.0007253	0.126107	0.139138	0.0684701	0.0027493	0.237235	0.0199654	0.0143922
48h	0.0079387	0.018235	0.0151508	0.488133	0.435604	0.299708	0.000574	0.836493	0.0025345	0.0018875
Glucose consumption
time/condition	5:0vs4:1	5:0vs2:2	5:0vs1:4	5:0vs0:5	4:1vs2:2	4:1vs1:4	4:1vs0:5	2:2vs1:4	2:2vs0:5	1:4vs0:5
12h	0.001011	3.17e-05	0.0012317	0.0011034	7.8e-06	1.1e-06	0.0003048	6.3e-06	0.0003693	0.0011351
24h	1.06e-05	1e-07	9.6e-05	9.6e-05	8.8e-06	0.0006763	0.0006763	0.0006716	0.0006716	No info.
36h	0	8.9e-06	8.9e-06	8.9e-06	0.0001182	0.0001182	0.0001182	No info.	No info.	No info.
48h	0.000849	2.5e-06	2.5e-06	2.5e-06	0.0123751	0.0123751	0.0123751	No info.	No info.	No info.
