# Supplementary material for: Metabolomic Analysis of Response to Nitrogen-Limiting Conditions in Yarrowia spp
Source: Metabolites. 2020 Dec 29;11(1):16. doi: 10.3390/metabo11010016 (PMC7823547; doi:10.3390/metabo11010016)
Supplement: Supplementary file 1 [file metabolites-11-00016-s001.zip › Table S2.xlsx]

## Sheet: Sheet1
	C:N 0:5 12 h	C:N 0:5 24 h	C:N 0:5 36 h	C:N 0:5 48 h	C:N 1:4 12 h	C:N 1:4 24 h	C:N 1:4 36 h	C:N 1:4 48 h	C:N 2:2 12 h	CN: 2:2 24 h	CN 2:2 36 h	C:N 2:2 48 h	C:N 4:1 12 h	C:N 4:1 24 h	C:N 4:1 36 h	C:N 4:1 48 h	C:N 5 0 12 h	C:N 5:0 24 h	C:N 5:0 36 h	C:N 5:0 48 h
Arginine	0.816855	0.393652	0.506154	0.733002	0.754784	3.62095	0.35208	0.428771	0.692567	7.49793	2.73911	6.30948	0.618512	7.64267	5.42408	42.0435	7.46938	15.6712	27.2363	0.41908
Lysine	0.0410955	0.0419289	0.0738713	0.0992205	0.0992175	0.408012	0.0503271	0.0807543	0.0902228	0.435799	0.131307	0.130185	0.0954259	0.308009	0.126125	0.194205	0.272711	0.275868	0.15158	0.0453756
Histidine	3.25165	14.9978	6.48386	10.4569	0.780127	7.68777	3.64332	5.08468	1.07541	6.76094	3.76336	4.71484	2.34451	4.83842	2.5189	21.7885	5.27414	9.30116	13.6098	3.72858
Serine	0.63319	0.26735	0.45284	0.400733	0.870533	2.08084	0.510435	0.726167	0.740739	2.41766	3.43154	5.00424	0.520678	2.17213	2.94683	1.95676	1.06257	1.13085	1.52429	1.46469
Asparagine	1.84176	1.17307	0.488294	0.461703	0.707716	1.66551	0.819178	1.039	0.604508	1.7535	2.18381	2.43918	0.533584	1.4569	1.44294	2.65357	1.64748	1.56864	2.15647	1.52865
Glutamine	0.487835	0.610583	0.940665	1.37208	1.29225	5.3624	0.669714	1.11904	1.25944	5.93186	1.74153	1.65942	1.27469	4.23634	1.71854	2.48996	3.59658	3.67454	1.90628	0.615508
Threonine	2.63263	0.379022	0.283505	0.495103	2.22078	5.47093	0.829045	1.03599	1.41482	9.4927	11.7595	8.90789	1.20323	8.0538	6.85453	3.05855	1.79145	1.8246	2.62691	3.83524
Hexose	8.03189	37.8422	40.5226	38.6324	10.3259	14.1336	26.5868	35.1789	25.4729	30.6389	13.0742	47.291	40.678	56.6007	53.5098	254.06	131.165	159.954	257.861	36.1059
Cysteine	2.1686	1.42094	1.44671	0.588817	2.93337	2.67954	1.32971	1.13534	3.99734	2.62125	0.170173	0.151321	3.13592	2.89347	0.149206	21.4403	16.859	13.5194	18.9833	0.256314
Trehalose	0.675881	0.953776	1.52468	1.40093	0.855003	0.593455	0.891291	1.30659	1.16348	0.72243	2.3348	5.92277	1.48763	0.661214	2.698	5.49599	2.76569	3.03143	4.80313	4.33085
Proline	1.08568	1.38728	1.10603	2.10755	0.554827	3.03366	0.758204	1.61248	0.310601	1.37302	1.58927	1.67586	0.220601	0.900604	0.783164	1.77068	0.844664	1.30526	1.22668	0.460324
Sucrose	0.357038	0.277039	0.784086	0.334334	0.645926	0.778101	0.670883	1.05382	0.608935	1.08425	1.31892	3.962	1.24779	1.43995	1.11939	3.19081	1.56363	1.9386	2.14061	2.37407
Valine	0.350603	0.694337	0.683521	1.24478	0.870029	2.66752	0.845542	1.3284	0.836236	1.94286	0.978213	0.904822	0.656741	1.52862	0.682964	2.50076	1.79442	1.73583	2.02711	1.30725
Cytidine	0.100635	0.152407	0.221725	0.333152	0.0829637	0.794144	0.257977	0.481942	0.0639248	0.391606	0.57672	0.287196	0.0519504	0.148161	0.130013	0.259409	0.177144	0.161712	0.119821	0.600018
Methionine	4.23523	0.388055	0.272472	0.486624	1.04706	0.872948	0.352207	0.515654	1.08897	0.724499	0.434779	0.308895	0.883919	0.584139	0.267446	6.76057	4.06568	4.2178	5.16849	0.530464
Guanine	0	0	0	0	0	0.0408789	0.0270694	0.0315762	0	0.0163014	0.0324055	0.055626	0	0	0	0	0	0	0	0.04809
Tyrosine	4.35451	1.1447	1.36859	2.66709	2.37672	3.49103	1.73243	2.04317	2.11836	2.66332	2.89127	3.37039	1.85924	2.66317	2.06736	10.5346	6.26839	6.36355	7.72246	2.47414
Isoleucine	0.2118	1.03232	0.609127	2.17262	3.24993	4.82774	1.00791	1.50319	6.27609	1.1492	0.594079	0.180833	4.088	0.976456	0.214668	71.0099	54.0772	47.1522	55.1716	1.22934
Leucine	0.115958	0.750448	0.352364	1.07349	0.48725	5.79642	0.872355	1.20895	0.742581	4.39647	4.34776	3.97527	0.510649	3.68374	2.91825	10.6641	5.06037	5.70851	8.0104	2.61397
Xanthine	0.474548	1.63355	1.70931	2.79758	0.210694	6.77959	3.04093	3.6354	0.132841	2.9653	5.34136	3.88762	0.083589	1.58327	1.5095	0.430773	0.308242	0.392819	0.42186	7.18281
Glutamate	16.4316	23.7939	15.7889	25.1656	10.6694	28.24	17.5815	24.1468	9.40636	18.379	19.1891	19.6757	8.81579	15.219	15.2605	25.0427	15.2542	18.8981	16.0962	21.6303
Uridine	5.4325	5.15524	1.11838	2.29661	1.50703	32.0342	4.44184	3.29503	1.50138	12.8324	29.0366	17.0767	0.828613	6.02963	13.0762	2.60057	0.257516	1.21823	1.04599	14.987
Aspartate	10.0167	30.2454	17.4962	30.7514	3.23363	22.5894	19.2214	30.9564	2.8583	6.73277	18.9715	13.8865	2.61246	4.44331	5.8229	19.6726	10.799	13.6221	14.5404	21.3943
Thymine	0.0077536	0.0139043	0.015075	0.0213391	0.0102129	0.0600444	0.0636629	0.0728085	0.00811136	0.0395274	0.0752085	0.089723	0.00610547	0.024828	0.04259	0.00621328	0.00224084	0.00213074	0.00481113	0.16881
Guanosine	0.0766298	0.0361252	0.311112	0.638656	0.0692773	1.45912	0.169825	0.609944	0.0461344	0.945932	1.03939	1.25054	0.0312777	0.528878	0.471085	2.07083	0.664196	0.888399	0.862469	1.27767
Adenosine	0	0	0	0	0	0	0	0	0	0.0170317	0.0187263	0.0248769	0	0.00742664	0.0137925	0.0193546	0.00873761	0.00842829	0.00509379	0.00941086
Thymidine	0.0295511	0	0	0	0.0656098	0.0886761	0	0	0.0500725	0.0455528	0.0502152	0.0431914	0.038042	0.0358234	0.0346338	0.0587068	0.0469568	0.0518408	0.0451042	0.0102764
Phenylalanine	5.89748	1.16567	1.01878	2.31748	3.46363	5.38244	2.98439	2.81319	3.0318	3.591	5.51135	6.74907	2.54874	3.02704	3.20825	16.906	10.228	10.2241	13.0284	8.05498
Glycolate	0.848127	1.38749	0.610205	1.40572	0.778042	1.26184	0.828508	1.25868	0.560296	0.733172	1.53544	2.80515	0.525823	0.574703	0.950223	1.6957	0.242521	0.549103	0.954563	3.1222
Glyoxylate	0	0	0	0	0	0	0.0345887	0.0498637	0	0.0355486	0.406999	0.911222	0	0.0404962	0.35039	0	0	0	0	0.463383
G6P	7.05052	6.78972	1.40035	3.08466	6.00071	7.29923	2.10124	2.63494	7.41308	7.91851	5.23992	6.32322	9.37232	12.6027	5.19338	0.368734	1.37723	1.36437	0.404562	4.25123
Disaccharide-P	0.102871	0.0747737	0.0275592	0.0536015	0.146508	0.0288784	0.011991	0.0555051	0.155502	0.148793	0.214953	1.40148	0.177986	0.510802	0.831222	0	0.0366115	0.0263725	0.0120443	0.0607271
Pyroglutamate	1.23813	1.68126	1.76423	1.7535	1.12291	2.16763	1.7712	2.39165	1.04546	1.84589	1.74141	2.24702	1.02713	1.5654	1.59569	5.30753	2.24272	2.56001	4.1954	2.26699
Tryptophan	9.6328	6.23941	7.55587	16.4738	8.22477	7.45968	10.6885	12.2245	7.27778	5.79625	11.3506	13.6923	6.30098	5.74579	7.94729	52.572	14.4486	23.2543	43.7033	15.4758
R5P	0.30771	0.431076	0.158268	0.299042	0.450816	0.894452	0.506536	0.522151	0.623066	2.13565	3.07603	12.3168	0.510718	2.64404	5.0707	0.439839	0.347516	0.623934	0.648679	1.38267
Lactate	0.306707	0.33117	0.626859	0.186474	0.231296	0.682819	0.30785	0.508132	0.238782	0.474037	0.470523	0.679084	0.255869	0.492076	0.471689	0.810742	0.311021	0.563644	0.468026	0.47243
S7P	3.74405	2.90303	0.824156	1.7677	1.66227	4.13175	1.2433	1.73878	2.35081	2.55558	4.57366	13.3908	3.22624	4.72007	7.41687	0.352955	0.498715	0.949073	0.442216	4.1788
F6P	0	1.95537	0.481461	0.81142	0	2.17858	0.749548	0.856471	0	1.75522	1.43934	2.24033	0	2.16357	1.8122	1.85961	1.07459	0	0.0709553	1.16526
G1P	4.99608	6.2827	1.63825	4.30354	3.58971	4.53579	2.37924	3.15414	4.72658	5.01332	6.60804	11.0384	4.32596	7.44062	7.65005	1.90528	1.00497	0.454858	0.825667	5.11226
a-GP	2.96267	1.6966	0.561926	1.17508	30.5997	3.68076	1.09155	1.01281	23.4412	24.7662	6.04817	5.13332	17.8822	22.2326	15.9466	0.267549	0.131442	0.299512	0.214683	2.05459
NAD	8.04132	17.0175	13.6003	16.6688	7.36398	15.4742	16.2587	19.4988	7.01664	11.0514	21.6972	32.5841	6.41579	12.0305	20.1368	0.377523	0.560505	1.14028	1.37382	25.2218
Orotate	84.845	117.298	118.866	136.598	115.414	262.668	200.135	250.322	97.6654	205.318	287.984	301.281	84.1972	152.267	191.946	39.4926	29.4542	26.1021	33.9396	381.449
Ru5P	0.638391	0.582494	0.211091	0.392895	0.227367	0.725826	0.246268	0.404239	0.797014	3.37179	3.49188	8.28592	0.700263	5.56847	7.91366	0.289506	0.744667	1.05107	0.493286	1.37674
CMP	0.371562	0.127626	0.0595336	0.143095	0.244815	0.675969	0.103395	0.194755	0.279662	1.51958	0.402476	5.02021	0.503068	3.89814	4.28875	0.102933	0.154836	0.142523	0.0434236	0.250058
b-GP	5.53582	3.13685	1.02907	2.06303	56.4826	6.41507	1.90329	1.80043	42.4387	45.5921	10.8694	9.48387	32.0998	39.9541	28.8287	1.91097	1.69945	2.15517	2.25106	10.3286
MEP	0.0982708	0.215598	0.202814	0.432471	0.0514832	0.148695	0.15014	0.212918	0.0376701	0.0605593	0.14313	0.18291	0.0281008	0.0404401	0.0985908	0.556959	0.573817	0.70037	0.5619	0.298243
F1P	0.433629	0.675692	0.192642	0.359842	2.68414	3.25104	0.341598	0.2598	2.0666	5.79829	4.3386	6.17651	2.32825	5.56488	6.28962	0.665661	0.455573	0.471102	0.333906	1.80961
Pyruvate	1.10055	0.805748	0.396842	0.649486	1.32887	1.93067	0.436399	0.99155	1.13129	2.07642	3.4322	5.18159	1.03025	2.10667	3.01471	2.24784	1.29849	1.22841	1.72614	0.906116
R1P	0.488159	0.719798	0.329876	0.610094	0.183465	0.920934	0.469376	0.482937	0.480257	1.96683	2.03299	2.31651	0.539665	2.96288	4.17294	0.131505	0.387365	0.574343	0	0.842439
UMP	3.1366	3.78453	1.41321	2.03175	2.7778	6.888	2.36648	1.5988	2.12084	8.53345	5.65973	25.4683	3.45066	15.4323	19.3432	3.73649	2.34474	2.17517	1.62232	6.90237
AICAR	0	0	0	0	0.0307783	0.042701	0	0	0.0793021	0.0235277	0	0.0211525	0.190838	0.0289428	0.016436	0	0	0	0	0
GMP	1.30339	0.722549	0.211742	0.542681	1.4404	2.12535	0.244746	0.327397	1.09057	3.99698	1.41359	13.4022	1.31057	5.92474	8.5827	0.753848	0.815242	1.01991	1.0551	2.62268
IMP	0.799328	0.411867	0.0765024	0.157314	2.49505	0.705694	0.435298	0.330243	2.24334	2.40154	2.21758	7.59652	2.02651	4.7984	6.36337	0.0405779	0.0771081	0.148607	0.0436948	3.2924
DHAP	0.269329	0.46192	0.0972469	0.178971	0.917818	0.958063	0.126785	0.257162	1.3142	11.373	2.83347	4.06437	1.19133	14.6991	7.9426	0.197389	0.43998	0.467931	0.19645	0.389979
TMP	0.0344321	0.0119148	0.00782228	0.00742749	0.0870632	0.0282865	0.00922841	0.00863206	0.0851317	0.020504	0.0114687	0.0377016	0.0755911	0.0413546	0.0260582	0.00315768	0.0166272	0.00665036	0.00189211	0.0255295
AMP	8.46569	4.98619	1.50874	3.30034	9.48028	15.8654	2.20865	2.45264	7.1346	19.1897	11.0773	46.4798	8.25027	28.9461	35.7622	5.61614	4.95655	6.4485	4.83245	15.3374
Pantothenate	14.7796	14.8218	10.4039	20.5813	7.77099	40.981	17.9808	21.9055	4.13543	18.0699	44.7426	33.8813	2.58178	10.0913	18.864	4.20116	1.36965	2.73477	1.97054	63.7412
Nicotinate	11.1774	23.6355	23.2321	29.7309	8.07718	26.1929	22.3654	34.5246	5.17783	16.2745	19.3467	7.13686	3.44436	8.81182	4.41018	27.5146	4.14461	7.57559	16.5387	31.0818
cAMP	0.080161	0.17688	0.0475662	0.135914	0.104864	0.234166	0.118143	0.150811	0.0808701	0.141521	0.164703	0.263752	0.072907	0.152653	0.111211	0.0117128	0.0163348	0.0123695	0.00893612	0.321252
Succinate	0	0.0306002	0.0054223	0.0129907	0	0	0.0174278	0.0130781	0	0.0470658	0	0.00565545	0	0.029084	0.0166624	0	0	0.0188715	0	0
Glutathione	0.619475	2.88819	2.26389	3.8873	0.347198	2.07561	2.27836	3.14485	0.386976	0.709366	1.73457	0.810099	0.469737	0.388208	0.442004	1.32247	0.323988	0.630024	0.594979	2.78811
Malate	10.6553	2.98108	1.77764	0.910339	15.6531	21.6509	9.87029	8.02993	13.2772	18.1359	23.2774	25.5385	10.8185	18.8925	17.558	9.71618	5.05624	5.94214	6.16873	22.9943
UDP-Glc	7.92652	59.0429	53.3091	66.4789	6.02775	23.8702	62.137	75.5995	10.3416	4.5876	12.1052	28.2828	14.2228	7.3831	11.8833	0.375207	0.577372	1.08074	1.31051	25.6298
XMP	0.0211623	0.0486337	0.063187	0.127427	0.0106374	0.404378	0.0658323	0.129965	0.00952845	0.727885	0.404218	2.30489	0.0159612	2.30266	1.74263	0.0155155	0	0	0	0.729728
CDP	0.0170914	0.00891756	0	0	0.00932055	0.0235	0.00774804	0.0152098	0.0192765	0.0590024	0.01565	0.113924	0.108632	0.218329	0.0948383	0.0115266	0.0513985	0.0244563	0.0346185	0.02144
2OG	0.329379	0.0815429	0.082656	0.0796569	2.6033	0.298937	0.11091	0.138397	5.94989	3.44376	4.89886	35.4558	4.82031	12.1742	21.3827	11.5919	5.76861	6.75218	7.7643	1.55502
GDP	0.124431	0.117606	0.0733511	0.111736	0.0580998	0.162955	0.0781272	0.0976281	0.050414	0.218364	0.0828049	0.401119	0.101158	0.197906	0.205296	0.0189232	0	0	0.0455891	0.160745
6PGA	0.200805	0.275529	0.153668	0.343766	0.620396	0.182312	0.255045	0.43715	0.340696	0.173534	0.345907	0.55187	0.149259	0.353743	0.438119	0.951324	0.268386	0.880042	0.626319	0
UDP	0.216914	0.332145	0.0790862	0.112927	0.105805	0.453139	0.219067	0.151923	0.100867	0.33386	0.269686	0.922116	0.158951	0.580213	0.815389	0	0.0488341	0.033703	0	0.442737
3PGA	0.0477501	0.0800718	0.0644882	0.138519	0.0401825	0.0691578	0.0623397	0.145182	0.0523096	0.0675548	0.13382	0.223486	0.0676947	0.145299	0.161122	0.0562377	0.0831577	0.0450527	0.0832552	0.1578
NADH	0.0200441	0.0246105	0.00885291	0.00443341	0.0641762	0.0511076	0.0217924	0.0144207	0.119059	0.0555006	0.0448117	0.0804158	0.171936	0.0342513	0.0403458	0.00634437	0.00803837	0.0144143	0.0297862	0.0706016
NADP	0.567049	2.06885	0.874624	1.8378	0.216423	1.71861	1.17439	1.89034	0.156459	1.68238	1.91946	16.5395	0.106632	3.22142	9.04604	0.622465	0.217364	0.246287	0.474588	2.11745
ADP	0.754926	0.993396	0.591614	0.906086	0.617808	1.65652	0.606159	0.880279	0.523746	1.19394	1.41895	2.92628	0.514254	1.4218	2.21012	0.0124698	0.0358582	0.0394441	0.0674305	1.76511
Citrate	0	0	0	0	11.4695	0	0	0	9.81703	0.308309	0	0	10.9743	0.272849	0	0	64.8202	0.772183	0.110173	0
FBP	0.0348409	0.159207	0.087983	0.148562	1.43787	1.03352	0.235253	0.248318	1.11528	5.33741	4.80902	2.38166	0.731572	3.1374	4.77974	0.0955442	0.0595643	0.0802554	0.125718	0.477139
PEP	1.30736	2.48239	2.50717	2.68072	0.136994	1.71292	1.85456	3.72792	0.199556	0.375465	0.792224	0.81447	0.195368	0.381311	0.492865	0.566217	0.0897579	0.121431	0.389882	2.23645
Isocitrate	38.9448	108.091	111.144	163.157	11.6892	56.4705	67.9977	100.723	9.21546	21.0528	51.3311	72.1344	10.3461	22.4573	40.6797	320.829	65.5331	132.306	226.061	110.869
FMN	0.067897	0.0889221	0.0639075	0.0956324	0.0491379	0.122287	0.075061	0.122428	0.0949946	0.0965257	0.17678	0.53565	0.078675	0.232605	0.415224	0.115601	0.231235	0.198937	0.0852583	0.188146
GTP	1.6972	1.54156	0.940581	1.57115	0.736729	1.80818	1.42207	1.58745	0.845091	1.90219	1.42391	2.64578	0.511131	0.880939	1.46532	0.0919726	0.0619476	0.061608	0.128817	1.57315
CTP	0.793502	0.85015	0.603822	0.993241	0.214184	0.927787	0.812742	1.35225	0.447505	0.590924	0.547903	2.10612	0.379398	0.763237	1.34383	0.0269088	0.06886	0.0491203	0.0794518	0.603291
UTP	5.90863	8.54896	1.28786	1.93802	3.29661	7.85727	6.24322	3.89479	5.17072	4.75558	3.47456	10.3584	5.39754	8.95345	9.17144	0.0920694	0.0163395	0.100665	0.172036	4.68727
ATP	8.59268	11.2155	6.13707	9.74012	6.23019	13.6167	8.30125	10.834	6.79278	9.89331	10.609	13.286	5.16507	6.8435	7.70014	0.240566	0.0745268	0.299893	0.452166	9.43066
BPG	1.50671	4.96023	3.7425	5.02037	0.087474	2.30183	2.11647	4.20456	0.107516	0.327437	0.890535	0.803008	0.0696834	0.22386	0.48099	0	0.0324267	0.0202926	0.0140693	2.56008
FAD	0.777661	1.09069	0.715013	0.992816	0.568192	0.496129	0.42166	0.569079	0.5786	0.360047	0.345442	0.419239	0.537087	0.392774	0.359559	0.0231617	0.0426248	0.145811	0.152006	0.43481
PRPP	0.32565	0.123145	0.0157016	0.0167487	0.106224	0.237282	0.0926443	0.0778861	0.307554	0.505729	0.143109	0.388633	0.288972	0.284241	0.251003	0	0.0380915	0	0	0.137258
NADPH	0.019055	0.0219234	0.0197482	0.013847	0.0447515	0.0735904	0.0458533	0.0502059	0.0581054	0.0934776	0.0807827	0.136071	0.0542944	0.0984674	0.102561	0.0239987	0.0162022	0.0169409	0.0437594	0.091198
PQQ	0.366297	0.729084	0.560889	0.84063	0.218429	0.484074	0.73318	0.819347	0.203213	0.570274	0.960533	1.38643	0.135508	0.540613	1.0325	0.443387	0.180976	0.235459	0.399874	1.06967
CoA	0.416334	1.40535	0.41088	0.470423	0.326778	0.448278	0.511994	0.724799	0.251491	1.06355	1.10227	4.13563	0.115437	2.2759	3.38231	0.0453869	0.0435073	0.0226408	0.0595712	0.663399
3HB CoA	0.0348619	0.00772355	0	0.00134671	0.0147263	0.0272292	0.00128024	0.000326473	0.0142452	0.00197407	0	0	0	0	0	0	0	0	0	0
Malonyl CoA	0.0224969	0.037192	0	0	0.00707286	0	0.00477306	0	0.00539241	0.00738622	0.0188818	0.0220772	0	0	0	0	0	0	0.00018732	0.00867183
Acetyl CoA	1.01644	0.786438	0.273757	0.41417	0.715319	0.652056	0.594664	0.515637	0.688076	0.825528	2.38101	1.38725	0.406454	0.736957	0.899653	0.077411	0.0286636	0.0397168	0.0725254	1.50607
HMG CoA	0.0712782	0.179091	0.0707878	0.150112	0.0117996	0.0429736	0.0936529	0.126057	0.00939173	0.0222581	0.148518	0.470068	0.00393313	0.0251025	0.174439	0	0	0	0	0.216879
Butanoyl CoA	0.125006	0.038706	0.00244547	0.00716688	0.0576354	0.107178	0.019509	0.00523124	0.0459255	0.0271844	0.0151761	0.00769045	0.0334659	0.0139942	0.00440511	0	0	0	0	0.0255399
