# Supplementary material for: Metabolomic Analysis of Response to Nitrogen-Limiting Conditions in Yarrowia spp
Source: Metabolites. 2020 Dec 29;11(1):16. doi: 10.3390/metabo11010016 (PMC7823547; doi:10.3390/metabo11010016)
Supplement: Supplementary file 1 [file metabolites-11-00016-s001.zip › Table S3.xlsx]

## Sheet: Sheet1
Metabolites	PC1	Metabolites	PC2
Isoleucine	0.145755	FAD	0.165061
Cysteine	0.142235	UDP-Glc	0.155623
Methionine	0.126357	BPG	0.147082
Tryptophan	0.100284	PEP	0.120143
Hexose	0.0927103	Glutathione	0.10866
MEP	0.0891623	HMG CoA	0.0956155
Pyroglutamate	0.0840206	NAD	0.0954463
Isocitrate	0.0668142	Butanoyl CoA	0.0861963
Phenylalanine	0.0611419	CTP	0.0819907
6PGA	0.0595227	Aspartate	0.0713857
Histidine	0.0569205	Nicotinate	0.068867
Valine	0.0552926	ADP	0.0609909
Arginine	0.0530048	ATP	0.0609807
Tyrosine	0.0453435	cAMP	0.0605596
Trehalose	0.0423838	Acetyl CoA	0.05647
Leucine	0.0193269	Malonyl CoA	0.0419638
Lysine	0.0188163	Pantothenate	0.0408719
Glutamine	0.01623	Orotate	0.0384109
Sucrose	0.014742	GTP	0.0374146
Thymidine	0.0123115	GDP	0.0294932
Guanosine	0.00293267	CoA	0.0281669
Aspartate	0.00132602	PRPP	0.0244799
Lactate	-0.00261332	UDP	0.0192625
Proline	-0.00268215	Thymine	0.0161333
Nicotinate	-0.00472149	G1P	0.00818398
Asparagine	-0.00514491	Xanthine	0.00712054
2OG	-0.00803584	PQQ	0.00706858
Glutamate	-0.018975	a-GP	0.00415592
Glutathione	-0.0253689	TMP	0.00301102
Adenosine	-0.0387348	UTP	0.00181655
Cytidine	-0.0502363	S7P	-0.0143961
CDP	-0.0569065	G6P	-0.0146402
PEP	-0.0602983	Isocitrate	-0.0154158
Serine	-0.0613231	Glutamate	-0.0167161
Pyruvate	-0.0616413	Glycolate	-0.0177033
FAD	-0.0636398	Guanine	-0.019146
FMN	-0.0657292	Cytidine	-0.029472
Malonyl CoA	-0.0786665	NADH	-0.0303979
Threonine	-0.0789278	MEP	-0.0358584
Glycolate	-0.0796932	IMP	-0.0366164
Guanine	-0.0828473	XMP	-0.0387711
F6P	-0.087097	NADP	-0.0408722
3PGA	-0.0910631	Disaccharide-P	-0.0418183
b-GP	-0.096193	Uridine	-0.0446095
NADH	-0.0968266	Proline	-0.0451753
TMP	-0.0977427	R1P	-0.0455114
PQQ	-0.0979475	Cysteine	-0.0468702
Xanthine	-0.10141	Histidine	-0.0471851
GMP	-0.106158	b-GP	-0.0512865
BPG	-0.106398	3PGA	-0.0535369
UDP-Glc	-0.106833	Isoleucine	-0.07026
Butanoyl CoA	-0.10789	Glyoxylate	-0.0783002
DHAP	-0.111727	FBP	-0.0827243
AMP	-0.111901	6PGA	-0.0833509
G6P	-0.113651	F6P	-0.090608
Ru5P	-0.117205	Tryptophan	-0.0912385
Glyoxylate	-0.122741	Methionine	-0.0914753
F1P	-0.123703	NADPH	-0.0971385
Malate	-0.123877	Lactate	-0.102698
FBP	-0.124247	CMP	-0.108382
NADP	-0.124355	Pyroglutamate	-0.115024
R5P	-0.124989	Malate	-0.117395
a-GP	-0.127217	F1P	-0.120529
UMP	-0.127793	Hexose	-0.123952
NADPH	-0.1288	Tyrosine	-0.124162
CMP	-0.132326	DHAP	-0.124221
Disaccharide-P	-0.134977	Valine	-0.126813
Uridine	-0.135459	UMP	-0.128967
GTP	-0.138466	Trehalose	-0.12926
Pantothenate	-0.138635	Ru5P	-0.135515
Thymine	-0.139217	R5P	-0.14057
R1P	-0.1412	Guanosine	-0.143136
HMG CoA	-0.142103	FMN	-0.148631
UTP	-0.14263	Thymidine	-0.150276
NAD	-0.145013	AMP	-0.152468
ATP	-0.145147	GMP	-0.154242
CTP	-0.146899	CDP	-0.161031
PRPP	-0.149237	Glutamine	-0.167241
GDP	-0.149238	Phenylalanine	-0.168686
IMP	-0.151417	Asparagine	-0.169368
XMP	-0.153581	Lysine	-0.169924
Orotate	-0.15416	Adenosine	-0.175773
G1P	-0.154257	Sucrose	-0.18202
Acetyl CoA	-0.155083	Threonine	-0.185927
cAMP	-0.157507	Leucine	-0.192585
CoA	-0.157607	Pyruvate	-0.194087
S7P	-0.159525	Serine	-0.202109
UDP	-0.162167	2OG	-0.204295
ADP	-0.163039	Arginine	-0.207132
