# Supplementary material for: Metabolomic Analysis of Response to Nitrogen-Limiting Conditions in Yarrowia spp
Source: Metabolites. 2020 Dec 29;11(1):16. doi: 10.3390/metabo11010016 (PMC7823547; doi:10.3390/metabo11010016)
Supplement: Supplementary file 1 [file metabolites-11-00016-s001.zip › Table S4.xlsx]

## Sheet: Sheet1
time	12 Hours		24 Hours		36 Hours		48 Hours
Metabolite/PC	PC1	PC2	PC1	PC2	PC1	PC2	PC1	PC2
2OG	0.066496	0.138707	-0.00339	0.154354	0.092816	0.113785	-0.05301	0.187991
3PGA	0.105384	0.008952	-0.09676	0.046651	0.116266	0.087271	-0.11285	-0.03149
6PGA	-0.01925	0.055817	0.142049	0.069062	-0.00605	0.172311	0.067418	0.125478
Acetyl CoA	-0.1161	-0.07423	-0.13855	-0.05675	0.133268	-0.06677	-0.13869	0.000324
Adenosine	0.153168	-0.02307	0.000866	0.12965	0.118453	0.096184	-0.05264	0.188149
ADP	-0.14799	-0.05492	-0.14888	-0.01934	0.147741	0.006244	-0.14554	0.012393
a-GP	-0.08448	0.146008	-0.09464	0.112821	0.151623	-0.00355	-0.10955	-0.07318
AMP	-0.09151	-0.00591	-0.1203	0.117303	0.123982	0.113194	-0.12489	0.105359
Arginine	0.151969	-0.03329	0.095614	0.153492	0.00048	0.205324	0.039352	0.187493
Asparagine	0.04964	-0.18639	-0.03615	0.098747	0.038073	0.176946	-0.01897	0.187377
Aspartate	0.084791	-0.17995	0.015921	-0.17421	-0.04192	-0.05702	0.056735	-0.13198
ATP	-0.14629	-0.05639	-0.12606	-0.10949	0.11541	-0.09522	-0.11923	-0.09446
b-GP	-0.08255	0.146578	-0.11991	0.113437	0.13584	0.083317	-0.09088	-0.01395
BPG	-0.09277	-0.16219	-0.02221	-0.19435	0.051882	-0.18643	0.010867	-0.19189
Butanoyl CoA	-0.0835	-0.11515	-0.12594	-0.10801	0.049757	-0.09855	-0.07447	-0.04167
cAMP	-0.11802	0.008675	-0.13367	-0.08369	0.124124	-0.05139	-0.12509	-0.03621
CDP	0.050522	0.050485	-0.07625	0.158885	0.075534	0.153035	-0.1145	0.107544
CMP	-0.07231	-0.01037	-0.12368	0.128332	0.143512	0.02682	-0.13485	0.058023
CoA	-0.10674	-0.10207	-0.09892	0.011545	0.140275	-0.06944	-0.13956	-0.05654
CTP	-0.09735	-0.12808	-0.12941	-0.09325	0.117724	-0.0671	-0.1159	-0.03633
Cysteine	0.147801	0.026537	0.121171	0.115777	-0.13884	0.070055	0.133739	0.085457
Cytidine	0.114003	-0.09865	-0.06363	0.004289	0.063286	-0.02767	-0.03694	-0.0779
DHAP	-0.04783	0.154345	-0.09843	0.131686	0.140505	0.078207	-0.1317	0.063351
Disaccharide-P	-0.12057	0.091327	-0.10585	0.074495	0.141012	0.038845	-0.13814	0.014808
F1P	-0.07661	0.152632	-0.13389	0.11242	0.137941	0.057105	-0.12198	0.104149
F6P	0.153474	-0.02343	-0.14944	-0.05561	0.138813	-0.00167	-0.04766	0.145281
FAD	-0.14841	-0.05207	-0.04713	-0.17369	0.035423	-0.15376	-0.0242	-0.16205
FBP	-0.07265	0.15215	-0.08811	0.109311	0.140465	0.055881	-0.14503	0.030018
FMN	0.140094	-0.01125	0.014376	0.116597	0.121937	0.082053	-0.12462	0.078963
G1P	-0.12502	-0.02958	-0.14339	-0.04377	0.147641	0.02916	-0.13863	-0.00415
G6P	-0.1301	0.033946	-0.14657	0.024315	0.143425	0.011387	-0.14045	-0.01663
GDP	-0.11964	-0.08175	-0.15943	0.019804	0.116912	0.007459	-0.1409	-0.05391
Glutamate	0.063133	-0.19169	-0.02584	-0.10984	0.035643	0.017533	0.06626	-0.01166
Glutamine	0.150879	0.040505	-0.06202	0.136884	0.048507	0.178358	0.063553	0.143512
Glutathione	-0.07148	-0.12258	-0.02147	-0.18426	-0.02029	-0.14781	0.036876	-0.1733
Glycolate	-0.13118	-0.08173	-0.04862	-0.16176	0.080606	0.082839	-0.09686	0.07031
GMP	-0.08397	-0.01143	-0.1132	0.130324	0.107709	0.130527	-0.12925	0.094768
GTP	-0.108	-0.13891	-0.11741	-0.08206	0.114678	-0.0966	-0.12997	-0.0541
Guanosine	0.13989	-0.06867	-0.00803	0.10584	0.029055	0.154997	0.027955	0.179024
Hexose	0.131657	0.071984	0.119435	0.080423	-0.08117	0.13795	0.058104	0.175184
Histidine	0.108843	-0.10887	0.04861	-0.15345	-0.10539	0.12016	0.116773	0.110907
HMG CoA	-0.12761	-0.11655	-0.08793	-0.16652	0.124508	-0.05262	-0.14399	0.016698
IMP	-0.1081	0.140406	-0.14295	0.077357	0.151843	-0.00347	-0.14859	-0.00427
Isocitrate	0.124492	-0.12922	0.134219	-0.08394	-0.12057	0.115449	0.121844	0.103753
Isoleucine	0.127742	0.079085	0.134516	0.052981	-0.11251	0.129441	0.135116	0.072208
Lactate	0.060211	-0.08422	-0.01175	0.053403	-0.00279	0.022749	0.000994	0.129723
Leucine	0.13953	0.036248	0.012454	0.119672	-0.02357	0.198814	0.018723	0.195281
Lysine	0.150893	0.033515	-0.05817	0.13349	0.03665	0.181455	0.062513	0.15167
Malate	-0.12895	0.055619	-0.12249	0.093492	0.132896	0.052596	-0.11886	0.092604
Malonyl CoA	-0.09562	-0.12722	-0.02018	-0.14351	0.044296	-0.04252	-0.13583	0.062413
MEP	0.151075	-0.04808	0.155346	0.01386	-0.09698	0.128336	0.081931	0.05546
Methionine	0.076428	-0.19033	0.126027	0.097491	-0.08425	0.163864	0.112682	0.125376
NAD	-0.15553	0.008067	-0.12589	-0.12789	0.13098	-0.08122	-0.13809	-0.04443
NADH	-0.07371	0.14968	-0.12319	0.030304	0.089421	0.099416	-0.13198	0.048351
NADP	-0.03446	-0.20938	-0.13536	-0.00478	0.142591	0.001198	-0.14033	0.010067
NADPH	-0.08262	0.160742	-0.13995	0.09939	0.13855	0.08111	-0.13682	0.055809
Nicotinate	-0.07389	-0.16814	-0.06687	-0.14932	-0.05894	-0.06867	0.081488	-0.0862
Orotate	-0.13833	0.048224	-0.13774	-0.01867	0.121323	-0.05547	-0.11962	-0.04243
Pantothenate	-0.09026	-0.17303	-0.1299	-0.08289	0.113476	-0.01997	-0.10635	-0.04434
PEP	-0.08241	-0.16455	-0.03713	-0.18376	-0.04356	-0.16298	0.007719	-0.16865
Phenylalanine	0.13495	-0.09982	0.112915	0.092784	-0.00611	0.177089	0.051608	0.173775
PQQ	-0.0455	-0.16443	-0.09325	-0.11234	0.138464	-0.03669	-0.14312	-0.0129
Proline	0.034032	-0.20158	-0.03935	-0.05024	0.015315	0.073569	0.046221	0.015138
PRPP	-0.0971	-0.04116	-0.12504	0.046178	0.146109	0.009052	-0.14509	-0.03295
Pyroglutamate	0.147527	-0.05215	0.087527	0.0325	-0.08949	0.154144	0.082241	0.149543
Pyruvate	0.014063	-0.02705	-0.1044	0.138201	0.115439	0.123797	-0.06238	0.166927
R1P	-0.02149	-0.03587	-0.11132	0.122399	0.143578	0.036296	-0.14282	-0.03818
R5P	-0.0423	0.133976	-0.10402	0.141345	0.139963	0.067332	-0.13793	0.072566
Ru5P	0.035917	-0.00747	-0.08843	0.140406	0.136502	0.060009	-0.14343	0.042253
S7P	-0.10676	-0.07023	-0.12743	-0.00294	0.146905	0.042107	-0.14595	-0.02831
Serine	0.108533	0.012616	-0.09941	0.139905	0.117422	0.106726	-0.07915	0.166957
Sucrose	0.11533	0.075644	0.072667	0.163754	-0.03553	0.176514	-0.06031	0.176308
Threonine	-0.02003	-0.16895	-0.11847	0.132678	0.117962	0.080514	-0.0885	0.155568
Thymidine	0.005048	0.107771	-0.02171	0.078557	0.05308	0.17812	0.012628	0.189308
Thymine	-0.12452	0.005223	-0.10781	-0.01193	0.103392	-0.05107	-0.09902	-0.0237
TMP	-0.08674	0.132182	-0.12578	0.073868	0.122867	-0.06402	-0.14282	0.045285
Trehalose	0.147143	0.039696	0.154418	0.04489	-0.0287	0.198439	-0.04102	0.169008
Tryptophan	0.132588	-0.09413	0.14768	0.056162	-0.07386	0.159227	0.092932	0.139648
Tyrosine	0.12448	-0.1259	0.104294	0.106071	-0.07011	0.179926	0.00445	0.113202
UDP	-0.09779	-0.11129	-0.15098	-0.00141	0.140307	-0.07326	-0.1495	-0.02365
UDP-Glc	-0.11451	0.069775	-0.08906	-0.16423	-0.03129	-0.1764	-0.0084	-0.17409
UMP	-0.04249	-0.03843	-0.12684	0.095971	0.142307	0.043522	-0.12015	0.116807
Uridine	-0.11792	-0.10775	-0.12887	-0.02666	0.142206	0.005085	-0.13808	0.057317
UTP	-0.133	-0.03191	-0.1299	-0.08484	0.12032	-0.04184	-0.14252	0.021744
Valine	0.137499	-0.00945	-0.04219	0.079492	-0.07681	0.162085	0.110542	0.106998
Xanthine	0.014157	-0.20757	-0.134	-0.05062	0.082908	-0.05248	-0.09772	-0.06589
XMP	-0.12548	-0.08946	-0.15003	0.079983	0.1497	-0.01665	-0.15021	-0.0234
