# Supplementary material for: Metabolomic Analysis of Response to Nitrogen-Limiting Conditions in Yarrowia spp
Source: Metabolites. 2020 Dec 29;11(1):16. doi: 10.3390/metabo11010016 (PMC7823547; doi:10.3390/metabo11010016)
Supplement: Supplementary file 1 [file metabolites-11-00016-s001.zip › Table S5.xlsx]

## Sheet: Sheet1
Metabolites/condition	C:N05(12)h vs C:N05(24)h	C:N05(12)h vs C:N05(36)h	C:N05(12)h vs C:N05(48)h	C:N05(12)h vs C:N14(12)h	C:N05(12)h vs C:N14(24)h	C:N05(12)h vs C:N14(36)h	C:N05(12)h vs C:N14(48)h	C:N05(12)h vs C:N22(12)h	C:N05(12)h vs C:N22(24)h	C:N05(12)h vs C:N22(36)h	C:N05(12)h vs C:N22(48)h	C:N05(12)h vs C:N41(12)h	C:N05(12)h vs C:N41(24)h	C:N05(12)h vs C:N41(36)h	C:N05(12)h vs C:N41(48)h	C:N05(12)h vs C:N50(12)h	C:N05(12)h vs C:N50(24)h	C:N05(12)h vs C:N50(36)h	C:N05(12)h vs C:N50(48)h	C:N05(24)h vs C:N05(36)h	C:N05(24)h vs C:N05(48)h	C:N05(24)h vs C:N14(12)h	C:N05(24)h vs C:N14(24)h	C:N05(24)h vs C:N14(36)h	C:N05(24)h vs C:N14(48)h	C:N05(24)h vs C:N22(12)h	C:N05(24)h vs C:N22(24)h	C:N05(24)h vs C:N22(36)h	C:N05(24)h vs C:N22(48)h	C:N05(24)h vs C:N41(12)h	C:N05(24)h vs C:N41(24)h	C:N05(24)h vs C:N41(36)h	C:N05(24)h vs C:N41(48)h	C:N05(24)h vs C:N50(12)h	C:N05(24)h vs C:N50(24)h	C:N05(24)h vs C:N50(36)h	C:N05(24)h vs C:N50(48)h	C:N05(36)h vs C:N05(48)h	C:N05(36)h vs C:N14(12)h	C:N05(36)h vs C:N14(24)h	C:N05(36)h vs C:N14(36)h	C:N05(36)h vs C:N14(48)h	C:N05(36)h vs C:N22(12)h	C:N05(36)h vs C:N22(24)h	C:N05(36)h vs C:N22(36)h	C:N05(36)h vs C:N22(48)h	C:N05(36)h vs C:N41(12)h	C:N05(36)h vs C:N41(24)h	C:N05(36)h vs C:N41(36)h
ADP	0.0427947	0.321524	0.0792971	0.15423	0.238083	0.0558001	0.493567	0.0109824	0.0043838	0.0633146	0.0487309	0.0088415	0.0003689	0.0022308	0.0033305	0.0037643	0.0035529	0.000157	0.0058845	0.0578408	0.3408	0.0150897	0.346109	0.0063518	0.550009	0.0026914	0.0895655	0.183463	0.0593109	0.0023917	0.0051327	0.0047601	0.004346	0.0046822	0.0045734	0.0001829	0.0167027	0.0946126	0.870492	0.129975	0.922491	0.242386	0.650563	0.015732	0.046524	0.0110446	0.630373	0.0042812	0.0027391
Arginine	0.0690958	0.196157	0.739766	0.742383	0.139049	0.0544426	0.0955772	0.533228	0.0004199	0.0238294	0.0018479	0.333247	0.0001838	0.0072728	0.0210157	3.01e-05	0.0092635	0.0015095	0.0863563	0.402687	0.12043	0.0077441	0.11232	0.548969	0.678558	0.0036993	0.0067658	0.0442269	0.0146872	0.0527591	0.0042017	0.0302161	0.0206642	0.001137	0.0093509	0.0017489	0.74125	0.322825	0.121723	0.118089	0.274611	0.584685	0.180178	0.0003256	0.0133576	0.0138744	0.444836	0.0001376	0.0301622
F6P	0.0065753	0.08509	0.0085237	No info.	0.0714909	0.006503	0.0396817	No info.	0.0474539	0.0762369	0.0504165	No info.	0.0005957	0.0334842	0.0733846	0.0026199	No info.	0.023716	0.0012715	0.0025382	0.0029077	0.0065753	0.74344	0.0021106	0.009806	0.0065753	0.663961	0.316376	0.629768	0.0065753	0.28267	0.722503	0.871815	0.0064103	0.0065753	0.0068603	0.0086623	0.121098	0.08509	0.055431	0.173338	0.180264	0.08509	0.0398076	0.0992302	0.0319077	0.08509	0.0004542	0.0232037
IMP	0.113567	0.0363014	0.0121499	0.0128082	0.697048	0.0708305	0.03532	0.0006975	0.0357436	0.0275832	0.0012966	0.0147853	0.0619416	0.0423683	0.0334666	0.0380685	0.0130007	0.0349328	0.008769	0.0003695	0.0015564	0.0294136	0.224116	0.577364	0.130164	3.7e-06	0.056076	0.0437041	0.0131056	0.0244029	0.0543678	0.0388395	0.0002025	0.0001578	0.0067056	0.0001087	0.0286882	0.0575121	0.0221381	0.0639915	0.0005983	0.0034543	1.7e-06	0.0420373	0.0317355	0.0119969	0.0170252	0.0474544	0.0350263
Lysine	0.851627	0.150612	0.0191131	0.0010214	0.0338548	0.197625	0.0345878	0.0010839	2e-06	0.0681956	0.0726166	0.0001373	0.0328954	0.0105466	0.0009226	1.68e-05	0.0002642	7.76e-05	0.477347	0.219144	0.0195343	0.0009234	0.0340855	0.212818	0.035621	0.0009333	1.9e-06	0.0701265	0.0746068	8.25e-05	0.0332518	0.0424804	0.0109694	1.58e-05	0.0058228	6.76e-05	0.538113	0.342127	0.255879	0.0096732	0.280031	0.768807	0.433825	5.76e-05	0.139051	0.149281	0.357396	0.0116919	0.114002
NADP	0.0017275	0.328638	0.0062882	0.0411169	0.13421	0.0109786	0.0224109	0.0058266	0.0069446	0.0123768	0.0074611	0.0244804	0.0019324	0.030625	0.667609	0.0189116	0.0200628	0.390143	0.0016967	0.0213388	0.478861	0.0098332	0.532152	0.0148173	0.681229	0.0091531	0.23571	0.696435	0.0083373	0.0088098	0.0464195	0.0428261	0.0022702	0.0006711	0.0006743	0.0012405	0.865041	0.0519905	0.131753	0.197603	0.35825	0.0850752	0.113996	0.073994	0.0607395	0.0003893	0.101917	0.0062862	0.0061869
Trehalose	0.110778	0.114668	0.0010298	0.0033686	0.554714	0.410076	0.004291	0.0137361	0.375391	0.0661366	0.100019	0.0051605	0.785171	0.0001379	0.0197585	2e-07	0.0118315	0.004906	0.0261269	0.172144	0.0788948	0.537562	0.120855	0.813209	0.106607	0.29771	0.172207	0.0425441	0.108925	0.0532087	0.105919	0.0008264	0.0029503	0.0050278	0.0021906	0.0002955	0.0054978	0.733711	0.168575	0.0522547	0.170123	0.549051	0.343413	0.124784	0.215459	0.0735713	0.920324	0.109722	0.0274565
PEP	0.0157508	0.0676472	0.0088813	0.0020258	0.561792	0.0657866	0.0406967	0.003227	0.004914	0.0816429	0.0743463	0.0027658	0.0262653	0.0090178	0.0113878	0.0154796	0.017378	0.0080501	0.0078289	0.96399	0.592626	0.0096339	0.313192	0.0919608	0.208904	0.0008452	0.0010366	0.0042252	0.0037417	0.0007839	0.0124525	0.0013734	0.0015108	0.0097282	0.0103338	0.001332	0.402033	0.752608	0.0343326	0.360646	0.243897	0.253799	0.0340376	0.0416337	0.0233556	0.023119	0.0350565	0.0424583	0.0451649
FAD	0.0193196	0.766677	0.112616	0.0111639	0.10191	0.0004134	0.106178	0.0013934	7.53e-05	0.0013769	0.0079839	0.0105657	0.0041007	0.0137222	2.37e-05	1.56e-05	0.000386	0.0001248	0.0043244	0.133592	0.49335	0.00412	0.0176708	0.0012232	0.0141054	0.0224536	0.0112516	0.0013034	0.0030343	0.0038264	0.0021618	0.0042237	0.0002034	0.0002023	0.0005607	0.0004047	0.00234	0.258034	0.47873	0.386903	0.250524	0.521549	0.535377	0.193133	0.123895	0.206247	0.401482	0.171098	0.162051
BPG	0.0007502	0.0877193	0.0004921	0.0310922	0.434028	0.124289	0.0155205	0.0303669	0.0114442	0.123274	0.0769975	0.0308604	0.0364417	0.0183081	0.0286603	0.0294585	0.0294021	0.029168	0.0208704	0.288297	0.869436	0.0027447	0.0441185	0.0008676	0.32158	0.0024549	6.88e-05	0.0002212	0.0001603	0.0028291	0.0026524	7.87e-05	0.0028546	0.0028036	0.0028756	0.0028684	0.0011527	0.263695	0.0623881	0.329904	0.170739	0.705675	0.0628525	0.0701765	0.043129	0.0889403	0.0618897	0.0667123	0.0762065
[truncated: 141 more columns]
