# Supplementary material for: Metabolomic Analysis of Response to Nitrogen-Limiting Conditions in Yarrowia spp
Source: Metabolites. 2020 Dec 29;11(1):16. doi: 10.3390/metabo11010016 (PMC7823547; doi:10.3390/metabo11010016)
Supplement: Supplementary file 1 [file metabolites-11-00016-s001.zip › Table S6.xlsx]

## Sheet: Sheet1
a	ATP	FMN	GTP	Glutamate	NADH	Proline	b-GP
b	CTP	Glycolate	Histidine	Isocitrate	Isoleucine	Malonyl	cAMP
c	CMP	Tyrosine	UMP
d	TMP
e	Aspartate	F1P	MEP	Nicotinate	Orotate	Pantothenate	Xanthine
f	Cysteine	Methionine	Valine	a-GP
g	6PGA	CDP
h	Adenosine	Hexose	NAD	PQQ
i	2OG	Acetyl	GDP	HMG	Pyruvate	Ru5P	Serine
j	Disaccharide-P	PRPP	R1P	S7P	Thymidine	Uridine
k	DHAP	Glutamine	NADPH	Tryptophan
l	Threonine	UTP
m	Asparagine	FBP	Guanosine	Leucine	Phenylalanine	Pyroglutamate
n	CoA	G1P	G6P	Glutathione	R5P	Sucrose	UDP	UDP-Glc	XMP
o	ADP	Arginine	BPG	F6P	FAD	IMP	Lysine	NADP	PEP	Trehalose
