# Supplementary material for: Metabolomic Analysis of Response to Nitrogen-Limiting Conditions in Yarrowia spp
Source: Metabolites. 2020 Dec 29;11(1):16. doi: 10.3390/metabo11010016 (PMC7823547; doi:10.3390/metabo11010016)
Supplement: Supplementary file 1 [file metabolites-11-00016-s001.zip › Table S7.xlsx]

## Sheet: Sheet1
	Po1dSC	Po1d-N	8061SC	8061-N	2304SC	2304-N	21924SC	21924-N	1694SC	1694-N	14894SC	14894-N
Arginine	6.99022	2.05733	0.86584	0.826636	2.58607	0.73301	1.95713	3.26999	19.1666	8.97218	8.82521	9.14749
Lysine	0.00878743	0.0134153	0.00650422	0.00695644	0.00657892	0.0113731	0.0183507	0.0492472	0.0704626	0.031458	0.0138392	0.0237433
Histidine	1.83024	3.05349	0.31203	2.31157	0.381482	3.08255	0.990264	9.09196	4.01691	1.09525	5.18671	9.98912
4-Aminobutyrate	0.591193	0.558017	1.33726	0.488623	1.77516	0.93119	1.18162	0.480934	1.69845	0.513709	1.17865	0.454819
Serine	1.79676	0.813464	0.740169	0.441401	0.630697	0.643726	0.415261	0.424523	0.680103	0.794293	0.813314	0.415979
Asparagine	1.52745	0.744805	1.60182	0.772436	1.43528	1.19235	1.59891	0.75966	1.44067	0.942645	1.5698	0.446943
Glutamine	1.49102	1.11703	0.420871	1.183	0.332848	2.01989	0.870966	0.763383	3.06742	2.19121	1.32745	1.14557
Threonine	3.44329	0.91151	0.464582	0.326064	0.49914	0.385837	0.262922	0.208197	0.542017	0.436281	0.756715	0.357158
Hydroxyproline	0.000952412	8.89e-07	8.52e-07	1.2e-06	1.28e-06	1.21e-06	8.77e-07	1.13e-06	9.42e-07	1.63e-06	1.09e-06	1.05e-06
Cysteine	0.0212089	0.0151369	0.0344372	0.0139005	0.0498577	0.00476525	0.0318106	0.0271808	0.00812653	0.0255287	0.0204075	0.0032851
Proline	0.0860829	0.0983853	0.100605	0.0899559	0.0609331	0.0466845	0.0756459	0.120156	0.158439	0.0646777	0.111134	0.083541
Valine	0.0938321	0.0707614	0.106772	0.0506741	0.100268	0.0443357	0.107016	0.0730101	0.132735	0.0921745	0.12504	0.0740276
Cytidine	0.174548	0.325382	0.192182	0.140425	0.230735	0.0511664	0.138755	0.12882	0.11504	0.156886	0.607036	0.374884
Methionine	0.68339	0.338146	0.672949	0.296875	0.519509	0.206432	0.383593	0.341342	0.703357	0.270619	0.650745	0.466631
Guanine	0.00745884	0.00333255	0.00535083	0.00386412	0.00368348	0.00487343	0.0117884	0.00447676	0.00466685	0.00530905	0.00397656	0.00316483
Hypoxanthine	0.349463	0.375544	0.415212	0.169524	0.218559	0.254514	0.0816082	0.524693	0.168912	0.0792947	0.0604129	0.0475287
Tyrosine	2.20949	1.07619	2.26193	1.11673	1.53843	1.01154	1.62974	1.58289	2.30342	0.693596	1.49402	2.49338
Adenine	1.03518	0.238766	0.163076	0.30687	0.123363	0.449411	0.496729	0.649159	0.528562	0.189993	0.511009	0.587708
Isoleucine	0.132252	0.0694316	0.091035	0.0390976	0.0698239	0.0372432	0.0752805	0.0518696	0.0790593	0.0471957	0.0749325	0.043605
Leucine	0.0349271	0.0595651	0.133432	0.130287	0.124403	0.0964001	0.102786	0.178926	0.153691	0.0809275	0.126893	0.186135
Xanthine	1.65877	0.899488	1.9607	1.05794	1.01033	1.02923	1.64486	1.54855	1.8067	0.549033	0.851608	0.82321
Glutamate	14.2577	15.7793	3.43225	11.5561	3.12696	6.80365	7.43498	14.318	12.2146	9.94687	6.16762	19.7446
Uridine	3.33261	1.71094	1.1331	2.11744	1.11644	0.937811	0.8142	2.38497	1.07122	1.16047	4.20998	2.20342
Aspartate	2.60894	3.04952	0.846148	2.04145	0.92287	1.99458	1.471	1.99626	0.856281	0.955867	0.953755	1.41561
Inosine	0.617533	0.378054	2.09433	0.239278	1.53921	0.303319	0.296282	0.218212	0.359567	0.86996	2.3356	0.156216
Thymine	7.31e-07	8.89e-07	0.00162608	1.2e-06	1.28e-06	1.21e-06	0.00238859	1.13e-06	0.00322756	0.00077424	0.00130432	1.05e-06
Guanosine	0.463338	0.795167	1.74565	0.317803	1.0207	0.0871391	0.385593	0.24814	0.176598	0.678333	2.48606	0.99625
Adenosine	0.114785	0.0814549	0.0546753	0.024691	0.0783181	0.0167331	0.0171715	0.0407856	0.0141855	0.0299606	0.114087	0.0484178
Glycerate	0.159151	0.0356067	0.0632376	0.0246219	0.0782967	0.0235672	0.048612	0.0297734	0.0478472	0.0842442	0.231447	0.0459427
Thymidine	0.051163	0.0523604	0.0814941	0.0881815	0.0830551	0.0760798	0.072125	0.079271	0.0737626	0.167831	0.0626307	0.0918976
Phenylalanine	0.928937	0.994976	1.20605	0.778671	0.839576	1.0041	1.57877	0.999544	1.03146	0.401016	1.0965	1.92249
Glycolate	0.00597681	0.00527152	0.00603992	0.0066953	0.00896475	0.00810718	0.00494573	0.00700244	0.00535	0.0076117	0.0122365	0.00501723
G6P	6.9426	13.5315	6.38937	12.1882	16.5503	12.0838	8.91853	10.9618	8.9638	11.4111	13.9157	5.48898
Pyroglutamate	0.0879327	0.0496772	0.0516836	0.0644132	0.0722132	0.0787875	0.0442039	0.0848462	0.0563637	0.0976251	0.086357	0.0766119
Tryptophan	1.96493	2.72218	3.05773	2.89509	2.55265	3.60287	2.83756	4.98054	4.9087	2.78003	5.22247	9.37405
R5P	3.54195	1.25344	5.16423	1.1515	2.37117	1.86392	2.46827	1.34391	1.64592	2.54457	4.85832	1.14109
Lactate	0.366541	0.352442	0.456389	0.480293	0.57466	0.535374	0.33051	0.563496	0.460603	0.584044	0.573397	0.405963
S7P	13.0407	3.94516	6.24743	5.08658	11.6113	2.05354	3.99638	4.18627	2.38082	6.69269	13.9002	1.90049
F6P	11.0394	7.97161	6.38726	7.57979	16.5824	10.4045	7.74898	8.31665	7.39666	10.3352	16.6208	6.1651
G1P	0.550307	0.403324	0.756985	0.615386	2.40572	0.333087	0.387719	0.527379	0.818153	1.1782	2.14781	0.501968
a-GP	11.0932	7.903	20.7275	2.31129	32.4254	59.9928	5.04912	2.39486	30.2734	5.22131	11.081	10.6616
TPP	0.106016	0.0353492	0.177849	0.0722779	0.156472	0.0766698	0.230571	0.0820027	0.186642	0.0751684	0.139961	0.061664
NAD	23.0588	13.7291	18.2209	12.5294	27.5779	21.8871	22.9612	15.6466	20.8706	11.6954	19.0161	10.4341
GAP	8.93565	2.4384	10.0522	1.39911	3.78939	6.97137	6.76785	3.00217	7.35957	4.91686	4.18325	4.53001
Orotate	28.0978	4.31285	0.033002	0.0430148	0.0449075	0.0964066	0.029554	0.0512107	0.0455721	0.0532038	0.0901301	0.0851567
Ru5P	0.343219	0.0470616	0.171217	0.0368525	0.0906277	0.0479605	0.0685525	0.030012	0.0750323	0.0852452	0.16543	0.0247733
CMP	4.74797	0.518565	0.576828	0.18686	1.00816	0.0650195	0.258872	0.212475	0.487232	0.168268	0.261802	0.0248355
MEP	0	0.00270701	0	0.0055715	0	0.00860206	0	0	0.00436015	0.00164448	0.00495994	0.00288458
F1P	7.32744	0.88852	5.07939	0.632242	4.62433	2.14983	3.55022	0.78828	4.25614	1.1173	1.11996	0.677825
Pyruvate	0.144751	0.136442	0.058872	0.0634212	0.0494463	0.194048	0.06148	0.137036	0.23847	0.109597	0.0782601	0.150744
UMP	26.108	1.89307	14.1724	0.979963	28.1746	0.618966	4.74046	1.35664	3.75329	5.57913	11.8825	0.155948
GMP	13.8919	0.897322	2.65923	0.316311	4.30719	0.228147	0.673045	0.670827	1.76312	1.44806	4.46591	0.0910323
IMP	6.49949	0.335154	0.542801	0.220824	1.03045	0.755439	0.527859	0.313788	0.678568	0.268533	0.0977891	0.133427
DHAP	5.50123	1.44374	6.08177	0.835612	2.30068	4.19253	4.08489	1.79071	4.43736	2.99166	2.52528	2.69218
TMP	0.0412713	0.00680104	0.0361644	0.00739469	0.092083	0.0075968	0.0225277	0.00884659	0.211421	0.101297	0.0417811	0.00622767
AMP	60.4157	4.12808	11.8698	1.46719	34.4892	0.987267	2.99138	2.02601	5.5937	9.81167	26.0473	0.546903
Pantothenate	14.3918	2.74954	1.56617	1.24165	0.689389	0.937545	2.52013	1.34408	3.69072	1.15079	2.50627	1.28293
Nicotinate	0.743991	1.011	0.648922	0.113007	0.26075	0.662469	1.0015	0.667152	0.799677	0.279982	1.49765	1.10193
cAMP	0.0303974	0.0319881	0.0324746	0.0266741	0.0264664	0.0452677	0.0719094	0.0680046	0.0956828	0.0193668	0.0791441	0.12207
Succinate	10.9106	8.78306	12.1043	10.7889	13.9039	11.5275	13.379	9.74354	16.6011	9.58821	12.0006	10.8937
Carbamoyl-P	0.0135266	0.00992246	0.00846714	0.00840216	0.0116384	0.00711423	0.00757603	0.0103976	0.0102022	0.0101077	0.0120605	0.00736273
Glutathione	0.0965853	0.0542283	0.0212235	0.0344077	0.0268783	0.022431	0.0455995	0.0342402	0.0267392	0.0435766	0.0496907	0.0223325
Malate	10.2355	9.42656	9.47065	5.21136	18.8429	14.8848	10.7124	11.146	15.888	6.4251	8.473	13.0795
UDP-Glc	18.6999	19.5234	26.9317	15.4914	24.4216	15.7929	37.4674	21.795	22.2541	12.7092	25.3491	7.59007
CDP	1.70357	0.334731	0.41732	0.168186	0.181896	0.0762795	0.15996	0.1896	0.315531	0.0381912	0.0553994	0.0730126
Acetyl-P	0.150687	0.0725198	0.0844595	0.0791358	0.111874	0.0855098	0.0798835	0.104633	0.104544	0.115732	0.0996685	0.0772689
2OG	6.06714	1.75611	1.16176	2.51734	1.16972	2.57367	1.74484	2.11024	1.89183	1.47703	1.63124	2.27971
ADP-Glc	0.0570479	0.0115546	0.0801023	0.00321913	0.0635051	0.00919539	0.0506051	0.00614904	0.0662175	0.0691252	0.177975	0.00522953
Fumarate	0.873169	0.53978	0.508855	0.223331	0.529315	0.982064	0.764655	0.612708	1.06628	0.234228	0.382584	0.727272
GDP	2.20044	0.46891	1.05975	0.376941	0.938609	0.261762	0.724182	0.51162	1.22152	0.28871	0.515495	0.390708
6PGA	1.06046	0.227213	0.449624	0.175083	1.19881	0.849448	0.373906	0.110144	0.107001	0.131021	0.300933	0.0659401
UDP	3.9876	0.373689	1.84706	0.47077	0.823361	0.253041	1.01393	0.46768	0.884647	0.149347	0.195412	0.221697
3PGA	1.82113	0.654616	1.28813	1.63741	1.05589	1.36131	1.92953	1.84849	1.12856	0.85802	1.47312	1.30739
NADH	0.165843	0.635168	0.451266	0.411518	0.322615	0.860051	0.669742	1.02138	1.52964	0.267259	0.465977	1.12665
NADP	28.4677	4.74845	8.22478	1.90292	14.2876	1.85065	5.60436	2.45762	6.2739	4.27475	11.7069	1.83499
ADP	19.556	3.7822	8.4954	1.76217	3.09936	1.00043	5.02487	2.70139	12.4301	1.16793	1.94318	1.42219
Citrate	14.8748	17.2888	15.6221	11.8999	6.42708	4.35715	13.9348	5.96576	12.174	5.25417	22.4423	37.0359
FBP	8.76405	0.0519854	15.695	0.071507	4.90625	1.89022	5.78075	0.0725686	11.925	0.827974	1.31951	0.673234
PEP	0.418062	0.119717	0.83635	0.47462	0.655957	0.449212	1.78338	0.667934	0.720238	0.850914	1.98528	0.268236
HMBPP	7.31e-07	0.000731995	0.00349253	0.00211522	0.00722895	1.21e-06	8.77e-07	1.13e-06	9.42e-07	1.63e-06	1.09e-06	1.05e-06
Isocitrate	0.162519	0.253545	0.321551	0.248893	0.106316	0.264977	0.166748	0.299862	0.482156	0.15716	0.154602	0.351336
FMN	0.528315	0.109482	0.351521	0.147505	0.493489	0.0665095	0.490531	0.222704	0.378508	0.172203	0.309132	0.0878854
2-Isopropylmalate	100.087	27.7249	0.636916	0.105719	0.437704	0.0862817	0.404915	0.191531	0.445147	0.268178	1.1857	0.26456
GTP	8.58868	1.90938	3.59656	1.78128	0.865646	2.30174	5.62482	1.94342	2.69228	0.929851	0.89751	1.65139
CTP	5.91564	1.04543	1.48696	1.01971	0.852291	0.918145	2.02066	0.935254	0.654714	0.252449	0.263496	0.419984
UTP	58.9075	3.27999	20.1778	2.47695	1.78802	3.72042	40.1054	2.58803	5.28886	0.649735	0.779687	1.48927
ATP	32.4807	9.62274	18.5732	10.0821	3.38326	10.4053	32.4113	9.92394	13.0965	3.48883	4.68506	7.67058
Indol-Ac	0.211005	0.436092	0.162424	0.448126	0.263363	0.309946	0.186475	0.462072	0.202871	0.269968	0.270457	0.448545
FAD	0.811839	0.499554	1.05692	0.347592	0.666596	0.299285	1.28115	0.548803	0.877539	0.353363	0.850332	0.533453
PRPP	0.586736	0.022082	0.130991	0.0452257	0.0468181	0.0525531	0.281835	0.0345736	0.061807	0.0297274	0.0162985	0.0188465
NADPH	0.281784	0.218432	0.18468	0.158794	0.0918008	0.138971	0.220287	0.129584	0.212501	0.043935	0.0619426	0.10889
PQQ	0.0238282	0.0195359	0.0155799	0.0258802	0.0272137	0.0309485	0.0176887	0.0239173	0.0178039	0.046518	0.0203815	0.0175853
CoA	4.53332	0.0866647	0.461193	0.059019	0.356818	0.0473247	0.372446	0.0750928	0.251333	0.150613	0.364955	0.0712012
3HB CoA	0.00054984	8.89e-07	0.000858491	1.16e-06	0.000751271	1.19e-06	0.00102075	1.11e-06	0.00426325	0.00149074	0.00407186	0.00172306
IPP,DMAPP	0.0341774	0.00542399	0.00789431	0.00783846	1.28e-06	0.0125603	0.046341	1.13e-06	1.03e-06	1.63e-06	1.09e-06	1.05e-06
Malonyl CoA	0.0212404	0.00302626	8.52e-07	1.2e-06	1.28e-06	1.21e-06	0.00498478	1.13e-06	9.42e-07	1.63e-06	1.09e-06	1.05e-06
Acetyl CoA	1.53712	0.123501	0.351916	0.0841878	0.249449	0.104853	0.468097	0.09738	0.511202	0.174494	0.280952	0.123467
Succinyl CoA	0.0733974	0.0257994	0.030907	0.0904491	0.0150671	1.21e-06	0.0225274	0.0462525	0.0350571	0.0105841	0.00590419	0.0250636
Crotonyl CoA	0.00257609	9.22e-07	0.00052274	0.000756383	1.25e-06	0.000735966	0.000115029	0.000767213	0.00128041	0.000268075	0.000711629	1.05e-06
Butyryl CoA	0.00582869	0.00273261	0.00486012	0.00468375	0.00947055	0.00166882	0.00417627	0.00247364	0.00486381	0.0442369	0.103842	0.00323341
MEcPP	0.00370967	0.000993046	0.00108011	0.00123595	0	0.000642603	0	0	0	0	0	0.000431321
