# Supplementary material for: Metabolomic Analysis of Response to Nitrogen-Limiting Conditions in Yarrowia spp
Source: Metabolites. 2020 Dec 29;11(1):16. doi: 10.3390/metabo11010016 (PMC7823547; doi:10.3390/metabo11010016)
Supplement: Supplementary file 1 [file metabolites-11-00016-s001.zip › Table S8.xlsx]

## Sheet: Sheet1
condition	Normal and N limiting		N limiting only
Metabolite/PC	PC1	PC2	PC1	PC2
2-Isopropylmalate	0.103402	0.0930917	-0.0924179	0.0418765
2OG	-0.002578	0.20104	-0.0116629	0.0183392
3HB CoA	0.123618	-0.066005	0.0054942	0.159335
3PGA	0.0657676	0.03277	-0.075068	-0.0126478
4-Aminobutyrate	0.102806	-0.100622	-0.0660137	-0.146889
6PGA	0.119557	-0.007985	-0.0893498	-0.194806
Acetyl CoA	0.154746	0.0453931	0.0257021	0.0019639
Acetyl-P	0.0715165	-0.001041	0.0973634	0.0244836
Adenine	0.0530499	0.0983977	-0.101173	0.0454338
Adenosine	0.110084	-0.035969	-0.175121	0.0464126
ADP	0.148762	0.0946601	-0.162532	0.0398319
ADP-Glc	0.159098	-0.080085	-0.143826	-0.057401
a-GP	0.0642795	-0.017255	-0.0156605	-0.12834
AMP	0.15918	-0.059241	-0.110269	-0.0484878
Arginine	0.0196079	-0.021793	0.0826567	0.18666
Asparagine	0.151087	-0.082738	-0.0315975	-0.208626
Aspartate	-0.023283	0.160939	-0.125114	-0.0360241
ATP	0.0392149	0.21446	-0.142375	-0.0586934
Butyryl CoA	0.0933907	-0.178241	-0.0120068	0.0894121
cAMP	-0.034127	0.130863	-0.0526892	0.109054
Carbamoyl-P	0.0456743	-0.008858	0.00880113	0.0856227
CDP	0.115023	0.151404	-0.162996	-0.0073873
Citrate	0.0754149	0.0315059	-0.134788	0.108801
CMP	0.152437	0.0290996	-0.118834	-0.0573123
CoA	0.168623	0.0256591	-0.0924171	0.0556405
Crotonyl CoA	0.0656571	0.0164996	-0.0306544	-0.130453
CTP	0.0804655	0.191623	-0.147733	-0.110895
Cysteine	0.0604326	-0.079802	0.0422658	0.0319102
Cytidine	0.0846079	-0.087531	-0.144769	0.122284
DHAP	0.0916263	0.0717803	0.069219	-0.0599459
F1P	0.134351	0.0588204	0.0456432	-0.162643
F6P	0.0761765	-0.161603	-0.0460781	-0.14694
FAD	0.14013	-0.019495	-0.147075	0.104453
FBP	0.121541	-0.002224	0.111286	-0.0631346
FMN	0.157448	-0.021727	-0.0455821	0.063661
Fumarate	0.0297931	0.157106	-0.0526212	-0.0620273
G1P	0.0679921	-0.195991	0.0432432	0.110832
G6P	0.0058256	-0.160854	-0.0788531	-0.154028
GAP	0.0898461	0.0716688	0.0676407	-0.0592601
GDP	0.15809	0.0561511	-0.146265	0.0554731
Glutamate	-0.069586	0.162177	-0.0498716	0.212072
Glutamine	-0.036728	0.0370184	0.129256	-0.12324
Glutathione	0.0922899	0.0580779	-0.0462928	0.0007241
Glycerate	0.138266	-0.090403	-0.0478937	0.156374
Glycolate	0.0243928	-0.138418	0.00333982	-0.0139832
GMP	0.162537	-0.036996	-0.11613	-0.0649017
GTP	0.0512633	0.217445	-0.112572	-0.0928389
Guanine	0.0182042	0.133898	0.107324	-0.0399853
Guanosine	0.0979634	-0.10912	-0.125731	0.138445
Histidine	-0.051804	0.0386425	-0.124934	0.0807208
Hydroxyproline	0.0894887	0.126482	0.175721	-0.0170831
Hypoxanthine	0.0138686	0.111633	-0.0983211	-0.115445
IMP	0.0967642	0.144872	0.0167197	-0.202985
Indol-Ac	-0.122162	0.0444772	-0.13322	0.116236
Inosine	0.124415	-0.144116	-0.0696451	-0.122786
IPP,DMAPP	0.0449292	0.135678	-0.0696559	-0.176349
Isocitrate	-0.013533	0.0563529	-0.0612037	0.0459708
Isoleucine	0.155382	0.0610317	-0.0880229	0.0516704
Lactate	-0.080783	-0.076254	0.110884	0.0138871
Leucine	-0.004154	-0.102412	-0.059804	0.0974945
Lysine	-0.06935	0.0676719	0.0623196	0.126621
Malate	0.0137199	0.0459102	-0.0399179	-0.0311263
Malonyl CoA	0.0677706	0.136773	-0.0896317	-0.0100576
MEcPP	0.0761489	0.143813	-0.0692497	-0.070987
MEP	-0.041447	-0.05511	-0.0337035	-0.157402
Methionine	0.14396	-0.040276	-0.118334	0.158333
NAD	0.13176	-0.029099	-0.0757331	-0.16968
NADH	-0.068465	0.102712	-0.100876	0.0220534
NADP	0.171188	-0.027788	-0.181221	-0.0203405
NADPH	0.0880815	0.168881	-0.14694	-0.0650498
Nicotinate	0.040694	0.0196148	-0.0894178	0.0705267
Orotate	0.0579649	0.141514	-0.0899682	-0.0026791
Pantothenate	0.117087	0.123351	-0.14117	0.0507348
PEP	0.0942281	-0.127373	-0.0016262	-0.0445573
Phenylalanine	0.0295908	0.0588961	-0.0872462	0.10011
PQQ	-0.095309	-0.006068	0.167137	-0.0294234
Proline	0.0600707	-0.012354	-0.13274	0.102127
PRPP	0.0964573	0.16166	0.0373283	-0.156634
Pyroglutamate	-0.056918	0.0280922	0.0961576	0.0463282
Pyruvate	-0.049434	0.154706	-0.0030713	-0.0113046
R5P	0.141562	-0.087383	-0.0323624	-0.110391
Ru5P	0.164235	-0.029956	-0.0490035	-0.160393
S7P	0.130593	-0.097139	-0.112944	-0.0105482
Serine	0.122108	0.0349074	-0.0238915	-0.09042
Succinate	0.0701188	-0.007672	-0.0061856	-0.0399379
Succinyl CoA	0.0451553	0.0249999	-0.0272005	0.1842
Threonine	0.111067	0.0657712	-0.0471943	-0.0137839
Thymidine	-0.09941	-0.020118	0.166576	0.0423251
Thymine	0.0856725	-0.086634	0.175721	-0.0170831
TMP	0.0758684	-0.077044	0.16	0.0176543
TPP	0.126286	-0.078332	-0.0458777	-0.0670686
Tryptophan	-0.053111	0.0092748	-0.0340625	0.144703
Tyrosine	0.108693	0.0354409	-0.0824196	0.124355
UDP	0.142493	0.106264	-0.138863	-0.0355074
UDP-Glc	0.114452	-0.075344	-0.132988	-0.0743309
UMP	0.163604	-0.055885	-0.12475	-0.0877905
Uridine	0.0801079	-0.019742	-0.166269	0.0504473
UTP	0.102091	0.172789	-0.14694	-0.12234
Valine	0.118432	-0.099294	-0.0009406	0.135429
Xanthine	0.107323	0.0996565	-0.115557	-0.0185456
