# Supplementary material for: Metabolomic Analysis of Response to Nitrogen-Limiting Conditions in Yarrowia spp
Source: Metabolites. 2020 Dec 29;11(1):16. doi: 10.3390/metabo11010016 (PMC7823547; doi:10.3390/metabo11010016)
Supplement: Supplementary file 1 [file metabolites-11-00016-s001.zip › Table S9.xlsx]

## Sheet: Sheet1
Metabolites/Conditions	PO1dSCvsPO1d-N	PO1dSCvs8061SC	PO1dSCvs8061-N	PO1dSCvs2304SC	PO1dSCvs2304-N	PO1dSCvs21924SC	PO1dSCvs21924-N	PO1dSCvs1694SC	PO1dSCvs1694-N	PO1dSCvs14894SC	PO1dSCvs14894-N	PO1d-Nvs8061SC	PO1d-Nvs8061-N	PO1d-Nvs2304SC	PO1d-Nvs2304-N	PO1d-Nvs21924SC	PO1d-Nvs21924-N	PO1d-Nvs1694SC	PO1d-Nvs1694-N	PO1d-Nvs14894SC	PO1d-Nvs14894-N	8061SCvs8061-N	8061SCvs2304SC	8061SCvs2304-N	8061SCvs21924SC	8061SCvs21924-N	8061SCvs1694SC	8061SCvs1694-N	8061SCvs14894SC	8061SCvs14894-N	8061-Nvs2304SC	8061-Nvs2304-N	8061-Nvs21924SC	8061-Nvs21924-N	8061-Nvs1694SC	8061-Nvs1694-N	8061-Nvs14894SC	8061-Nvs14894-N	2304SCvs2304-N	2304SCvs21924SC	2304SCvs21924-N	2304SCvs1694SC	2304SCvs1694-N	2304SCvs14894SC	2304SCvs14894-N	2304-Nvs21924SC	2304-Nvs21924-N	2304-Nvs1694SC	2304-Nvs1694-N
Arginine	0.0059517	0.0203959	0.0205166	0.0089473	0.0189972	0.0062751	0.0517007	0.0015557	0.0312418	0.439173	0.284515	0.0050207	0.0038394	0.136386	0.004224	0.801881	0.0066821	0.0049652	1.09e-05	0.0348926	0.00207	0.70598	0.0014406	0.384685	0.0290325	9.01e-05	0.0049222	2.4e-06	0.0265917	0.0126799	0.0011413	0.486629	0.0246317	6.01e-05	0.0049738	2.1e-06	0.0265507	0.0128428	0.0013375	0.171152	0.0469754	0.0052408	1.53e-05	0.0106259	0.0028599	0.0218803	0.0001127	0.0047417	2.8e-06
Lysine	0.0658995	0.20014	0.21927	0.240872	0.561502	0.0029597	0.0016401	9.1e-06	0.000567	0.398561	0.0443297	0.0128655	0.010044	0.0165516	0.647386	0.0372562	0.0026538	1.45e-05	0.001107	0.0458	0.115613	0.639509	0.958183	0.289587	0.0005661	0.0012633	5.5e-06	0.0003729	0.955949	0.0278879	0.743222	0.374994	0.0002041	0.0146201	0.0006048	0.0071872	0.881337	0.078967	0.300651	0.0008968	0.001303	6.5e-06	0.0004038	0.983151	0.0288448	0.155126	0.0043406	0.0001611	0.0038334
Histidine	0.314508	0.0518014	0.269909	0.0567655	0.0644133	0.0861277	0.0007387	0.0317427	0.0381997	0.0688976	0.0013292	0.11137	0.536303	0.116293	0.979364	0.174652	0.0076713	0.450016	0.138493	0.794606	0.0091988	4.53e-05	0.0918764	0.014048	0.0012583	0.006071	0.0226957	0.040186	0.0260393	0.0089977	4.97e-05	0.0934734	0.0005237	0.0090404	0.0422184	0.0004588	0.110279	0.0138694	0.014935	0.0017637	0.0061897	0.0236185	0.0714284	0.0273239	0.009156	0.0037668	0.0014394	0.230989	0.0024894
4-Aminobutyrate	0.831588	0.0037291	0.399719	0.0003558	0.0408812	0.0103485	0.354566	0.0188783	0.0806366	0.0054994	0.945664	0.0034498	0.569277	0.0003594	0.0334173	0.0091804	0.517131	0.0173634	0.113351	0.0050107	0.901765	0.0004355	0.0041524	0.0093764	0.215697	0.0003279	0.267468	0.0005322	0.681659	0.0060951	1.12e-05	0.0024445	0.001482	0.880359	0.0444771	0.0871151	0.0007876	0.526473	0.0001362	0.0021834	4.8e-06	0.804848	5.18e-05	0.0042988	0.0007334	0.0588716	0.0015823	0.0502733	0.0023087
Serine	0.0247177	0.0079183	0.0216911	0.0303539	0.0055123	0.0205559	0.0217864	0.006159	0.0044696	0.0731421	0.0212785	0.724997	0.183614	0.432189	0.423954	0.164936	0.17264	0.522534	0.269745	0.212616	0.163311	0.0060813	0.16225	0.198249	0.0049445	0.0041344	0.385835	0.0612273	0.0555485	0.0036077	0.001682	0.0095422	0.510041	0.588429	0.0047867	0.0633861	0.0384684	0.350967	0.743311	0.0016241	0.0003306	0.238439	0.223838	0.0711727	0.000317	0.0072653	0.0052049	0.508615	0.247407
Asparagine	0.0068018	0.706398	0.0076165	0.591932	0.115422	0.705067	0.0332272	0.655114	0.0087326	0.0366796	0.002243	0.0022927	0.704565	0.0010754	0.0101066	0.0015673	0.791295	0.0041893	0.403984	0.0001161	0.0152944	0.0025327	0.27353	0.044559	0.985601	0.0174297	0.362162	0.0042252	0.034595	0.0007696	0.0011906	0.0121611	0.0017248	0.801614	0.0047383	0.31492	0.0001203	0.0100983	0.0852381	0.243749	0.0085668	0.967988	0.0042313	0.0035947	0.0002593	0.0361567	0.035036	0.143908	0.0184908
Glutamine	0.0759994	0.0140786	0.134568	0.0009572	0.0604772	0.0108845	0.0278309	0.0072171	0.0085925	0.333992	0.0794954	0.0157234	0.652235	0.0011704	0.0076156	0.073063	0.0181237	0.0028084	0.0010397	0.0217858	0.644145	0.0171069	0.0525345	0.0095055	0.0104014	7.57e-05	0.0112866	0.0030203	0.0100985	0.0543496	0.0013467	0.0112101	0.0507264	0.0155742	0.0033508	0.001624	0.0367362	0.445168	0.0004682	0.000749	0.000315	0.0099178	5.71e-05	0.0005235	0.0100951	0.0022423	0.0143377	0.0321501	0.226337
Threonine	0.0010818	0.0087623	0.0084368	0.0085197	0.0077705	0.0079189	0.0078745	0.0095263	0.0004912	0.0009142	0.0005244	0.0066342	0.0179725	0.0104426	0.0046175	0.0015062	0.0130654	0.0115654	0.0067513	0.315613	0.0099432	0.0097892	0.520475	0.199301	0.0044825	0.0116449	0.0885738	0.304831	0.0339369	0.594447	0.0131483	0.239392	0.0432341	0.0001849	0.0005019	0.44877	0.0394769	0.293764	0.123575	0.0060831	0.0178015	0.387434	0.194059	0.0540211	0.382938	0.0588051	0.0520296	0.0285682	0.983141
Hydroxyproline	0.0107949	0.0107941	0.0108018	0.0108037	0.010802	0.0107946	0.0108003	0.010796	0.0108149	0.0107998	0.0107988	0.668485	0.0195816	0.0042575	0.0057477	0.912963	0.0181321	0.636131	0.0107509	0.0193409	0.0477529	0.0133758	0.0030155	0.0037901	0.807396	0.0110746	0.436514	0.0093513	0.0112278	0.0264493	0.3055	0.895784	0.0319153	0.356312	0.0732508	0.0421797	0.201735	0.104807	0.146119	0.0098572	0.0295949	0.0234906	0.0594598	0.0100568	0.0079569	0.015431	0.0785089	0.0416541	0.0920191
Cysteine	0.314116	0.110083	0.217931	0.0161252	0.0223247	0.268123	0.360301	0.0429047	0.414536	0.584978	0.0540712	0.0262825	0.763567	0.0056054	0.0320099	0.0932857	0.0666414	0.0871964	0.140578	0.133829	0.0557216	0.0185043	0.105863	0.0038141	0.771846	0.29926	0.0056192	0.500081	0.204845	0.0220547	0.0043388	0.0289068	0.0730455	0.0422272	0.0918987	0.108306	0.0887605	0.0133536	0.0014841	0.115724	0.029325	0.001917	0.0694105	0.0239695	0.0142121	0.0190154	0.0049385	0.0967213	0.0244525
Proline	0.40324	0.264286	0.787768	0.08517	0.0157916	0.44673	0.0270709	0.0034124	0.0328341	0.184139	0.810262	0.856427	0.572105	0.030082	0.0069976	0.147031	0.103168	0.0073452	0.0132054	0.393885	0.23179	0.41887	0.0116136	0.0018786	0.0779595	0.0633477	0.0039999	0.0043187	0.41915	0.098991	0.0680587	0.0146326	0.331429	0.0477499	0.00503	0.0284309	0.241121	0.584511	0.117953	0.231538	0.0013616	0.0005189	0.362627	0.0361247	0.0448817	0.0333624	0.0001705	0.0001566	0.385095
Valine	0.159668	0.416752	0.0402896	0.661133	0.0341448	0.407819	0.249016	0.17128	0.46537	0.132716	0.175512	0.0065898	0.0493958	0.0054607	0.0486626	0.0062134	0.572939	0.0348789	0.796535	0.0948565	0.7594	0.0031106	0.429156	0.0042984	0.978599	0.0308524	0.271682	0.181746	0.192149	0.00626	0.0029087	0.591063	0.0029935	0.0725118	0.0160115	0.260952	0.0222475	0.0351304	0.0046035	0.40986	0.0230934	0.17824	0.260573	0.202453	0.0046582	0.0041752	0.0827425	0.0143801	0.193475
Cytidine	0.197957	0.684549	0.40228	0.206789	0.0623911	0.409276	0.246041	0.149503	0.0124169	0.0040547	0.0155119	0.233753	0.118987	0.370145	0.096534	0.119342	0.165714	0.149332	0.0841993	0.0455147	0.693245	0.140415	0.25903	0.0039971	0.162661	0.0609563	0.0330433	0.002589	0.0040021	0.0136365	0.0189696	0.0053226	0.952002	0.541122	0.206973	0.0029045	0.0025054	0.0039064	0.0005809	0.028006	0.0060138	0.003467	0.0004388	0.0050845	0.0243476	0.0142434	0.000711	0.0008458	0.0462327
Methionine	0.122438	0.945398	0.048164	0.373484	0.0687829	0.153569	0.0690217	0.926656	0.0594701	0.849785	0.154624	0.0028649	0.261338	0.127294	0.0057713	0.140368	0.933923	0.138007	0.0020597	0.0112156	0.0503332	0.0025237	0.217965	0.0008605	0.005191	0.0047886	0.858952	0.0006199	0.682628	0.0168832	0.0832298	0.0506708	0.0580131	0.351777	0.0589453	0.0160095	0.0087368	0.0285387	0.029919	0.225474	0.144875	0.362427	0.0204568	0.191623	0.467798	0.002499	0.0222753	0.0810157	0.197117
Guanine	0.0104848	0.0297705	0.0023959	0.0020049	0.0089666	0.423399	0.0374467	0.0383563	0.362444	0.0015106	0.0761329	0.0772898	0.529803	0.673847	0.121587	0.127088	0.367064	0.283982	0.043877	0.312829	0.520233	0.024735	0.0171847	0.345171	0.275376	0.396604	0.472721	0.26007	0.0067222	0.471612	0.466345	0.0185339	0.208967	0.510027	0.364194	0.0300821	0.0292818	0.73408	0.0108631	0.202348	0.402787	0.278715	0.0244926	0.0428969	0.643977	0.251586	0.668433	0.808322	0.115636
Hypoxanthine	0.756462	0.177372	0.004508	0.0964096	0.0216509	0.0023173	0.394242	0.0061059	7.49e-05	2.23e-05	0.0001557	0.669982	0.0671909	0.182642	0.208322	0.0266034	0.454503	0.0690961	0.0678604	0.048016	0.016991	0.0067338	0.0491357	0.0223864	0.003249	0.548256	0.0076759	0.0012352	0.0089615	0.0010635	0.496851	0.0803099	0.131847	0.0980368	0.989245	0.0712942	0.0104096	0.0322997	0.600661	0.120568	0.151804	0.500384	0.173897	0.0906296	0.0650448	0.0160584	0.23722	0.0929351	0.0028514
Tyrosine	0.0942977	0.923153	0.0893417	0.259921	0.132925	0.318964	0.274147	0.902583	0.0658185	0.329246	0.8069	0.0111886	0.864389	0.159746	0.895855	0.104478	0.0966396	0.0992457	0.0357121	0.181323	0.147811	0.0048417	0.0453245	0.0513293	0.0633463	0.0344984	0.945121	0.0005442	0.104298	0.680974	0.109336	0.819014	0.0629015	0.0426484	0.0960361	0.0031843	0.153986	0.144196	0.311968	0.733589	0.848392	0.248861	0.0039634	0.843887	0.402718	0.244622	0.260906	0.131107	0.309516
Adenine	0.0419626	0.0351938	0.0189446	0.0325515	0.0653127	0.0391103	0.0953854	0.0487587	0.0323419	0.0309826	0.118637	0.0055337	0.524365	0.0005592	0.316853	0.0409249	0.0016688	0.042942	0.0002524	0.0747829	2.37e-05	0.246248	0.0374838	0.213601	0.004227	0.0008954	0.0048492	0.0173261	0.0105441	1.42e-05	0.174365	0.478261	0.145016	0.0301364	0.112894	0.167695	0.264409	0.0828373	0.176996	0.0202208	0.0093057	0.0227428	0.572649	0.0329523	6.2e-06	0.793138	0.300504	0.668586	0.173024
Isoleucine	0.0688462	0.138574	0.0429171	0.0922997	0.0105704	0.053908	0.059919	0.0863458	0.0185994	0.0655455	0.0177298	0.274662	0.11611	0.980406	0.102738	0.723647	0.357847	0.631926	0.211325	0.69241	0.267242	0.0045994	0.0737885	0.004336	0.171757	0.0429448	0.442602	0.0262759	0.281058	0.0147104	0.00152	0.722069	0.0023963	0.017639	0.0266601	0.859615	0.0117925	0.206245	0.0017178	0.322877	0.0019573	0.465875	0.075357	0.459616	0.0280619	0.002428	0.0172548	0.0239512	0.752256
Leucine	0.0128056	0.0106117	0.0011326	0.0113278	0.155748	0.0095867	0.0051215	0.0580391	0.0027058	0.0361659	0.0869058	0.0023219	0.0001051	0.0030492	0.313195	0.0043199	0.0003868	0.086589	0.193656	0.0534622	0.129382	0.786671	0.557278	0.277056	0.0677426	0.0359858	0.557044	0.001663	0.44617	0.675252	0.597818	0.344083	0.0227347	0.0114687	0.516873	6.47e-05	0.402235	0.635322	0.392489	0.141194	0.018524	0.404608	0.0020965	0.293829	0.526924	0.833238	0.048937	0.232183	0.257641
Xanthine	0.140407	0.441661	0.159279	0.130419	0.153997	0.969427	0.753506	0.742453	0.026488	0.0628176	0.125345	0.0022148	0.313512	0.409076	0.469582	0.003364	0.0008565	0.0291329	0.0160938	0.397133	0.267905	0.0095404	0.0063682	0.0117436	0.155978	0.055514	0.639709	0.0009698	0.0029749	0.0153307	0.792924	0.893765	0.0255494	0.0246998	0.065646	0.023905	0.183908	0.225001	0.925761	0.0150503	0.0118853	0.0516084	0.0229539	0.223371	0.252095	0.0316677	0.0342938	0.066191	0.0430157
Glutamate	0.284849	0.0109188	0.128494	0.0007982	0.003667	0.0071192	0.963876	0.523061	0.377725	0.0004395	0.153351	4.7e-06	0.0073584	8.8e-06	3.83e-05	0.0003168	0.0499253	0.313152	0.0191985	4.2e-06	0.274716	0.0004849	0.389704	0.0005323	0.0035475	1.4e-05	0.0809786	0.0001654	0.0018229	0.0169133	0.0005032	0.0045134	0.0144644	0.0334252	0.824374	0.2587	0.0002253	0.0335547	0.0008749	0.0034477	2.2e-05	0.075036	0.0001838	0.0090605	0.0151697	0.4196	0.0001158	0.178628	0.0011874
Uridine	0.12316	0.0273983	0.177296	0.0257172	0.0606165	0.0569147	0.215669	0.0244109	0.0381834	0.21964	0.216113	0.0200125	0.410122	0.0067662	0.0009734	6.1e-05	0.0088992	0.0075318	6e-06	0.0474401	0.114586	0.0794739	0.932644	0.314598	0.106148	0.0034749	0.764898	0.0037474	0.006791	0.0127047	0.0703049	0.0425007	0.0792158	0.555521	0.0640268	0.039389	0.0304833	0.649297	0.258763	0.0574613	0.0019127	0.796501	0.0013091	0.0064183	0.0095107	0.231382	0.0007995	0.414534	0.0010576
Aspartate	0.474963	0.0087145	0.252292	0.0111977	0.342711	0.0789833	0.286815	0.0372338	0.0491932	0.0246796	0.049794	0.0083214	0.114481	0.0100419	0.169385	0.0670851	0.135943	0.037631	0.047086	0.0272109	0.0320237	0.0116066	0.708265	0.0703753	0.0088208	0.0380388	0.940294	0.0891052	0.0471963	0.0223704	0.0171757	0.931757	0.0836415	0.921815	0.039607	0.0212272	0.0032403	0.163526	0.0878452	0.0254535	0.0502326	0.697956	0.249219	0.0476867	0.0423959	0.36706	0.997817	0.128535	0.196116
Inosine	0.200905	0.0159032	0.0654472	0.0266361	0.158117	0.153411	0.0655799	0.155196	0.0459994	0.0014209	0.0409933	0.0075395	0.138863	0.0078759	0.315281	0.27117	0.153832	0.80399	0.0601348	0.0007383	0.0448345	0.0299993	0.244854	0.0334556	0.0333353	0.005541	0.0349564	0.0292381	0.0666451	0.0290739	0.0049312	0.250885	0.285782	0.804037	0.0890711	0.463333	0.0088171	0.324225	0.0313064	0.0312388	0.0050729	0.0329869	0.0252837	0.0109515	0.0252635	0.807245	0.290872	0.217494	0.0528911
Thymine	0.0604068	0.0059009	0.0018851	0.0002177	8.48e-05	0.0254751	0.0003622	0.0058975	0.0298281	0.0488362	0.0006281	0.005902	0.0195816	0.0042575	0.0057477	0.0254784	0.0181321	0.0058981	0.0107509	0.0488423	0.0477529	0.0059043	0.0059049	0.0059043	0.135236	0.0059038	0.0045471	0.0059085	0.267232	0.0059033	0.3055	0.895784	0.0254848	0.356312	0.0058992	0.0421797	0.0488543	0.104807	0.146119	0.0254864	0.0295949	0.0058995	0.0594598	0.0488576	0.0079569	0.0254849	0.0785089	0.0058992	0.0920191
Guanosine	0.363726	0.0166288	0.267607	0.0871941	0.0583221	0.475841	0.151124	0.0946673	0.0543856	0.064994	0.0319484	0.0954624	0.204564	0.588852	0.149342	0.316547	0.218994	0.183611	0.143573	0.0442778	0.596274	0.0105242	0.131998	0.0329226	0.0471543	0.0397578	0.0365508	0.0323229	0.174956	0.0870621	0.040592	0.0589018	0.353253	0.322145	0.139395	0.0533865	0.0600629	0.0096617	0.0545461	0.1066	0.0764462	0.0655077	0.0528112	0.0538441	0.908038	0.0003036	0.0006739	0.0019898	0.154371
Adenosine	0.278971	0.0933388	0.0256877	0.284746	0.0600405	0.0609966	0.0547894	0.057446	0.0471682	0.573971	0.0699794	0.11799	0.0053388	0.865992	0.0015993	0.0164361	0.0415752	0.0137309	0.0110164	0.0338892	0.0378297	0.0695325	0.272464	0.0668984	0.0709634	0.412038	0.0601708	0.0386786	0.0109298	0.794533	0.0310767	0.27047	0.339566	0.266138	0.163511	0.0668744	0.0019881	0.0283439	0.0552538	0.0572125	0.116348	0.0516579	0.0383912	0.0581251	0.170818	0.788029	0.155696	0.254083	0.0007205
Glycerate	0.0315079	0.0169292	0.0279841	0.0274858	0.0266202	0.0093062	0.0058874	0.038307	0.0285239	0.0090903	0.0194644	0.0258085	0.0368706	0.0025205	0.0466737	0.0595355	0.481774	0.0587746	0.0291323	8.3e-05	0.156907	0.0067521	0.174961	0.007182	0.15176	0.0287767	0.129717	0.0339573	0.0001799	0.779337	0.0007126	0.760254	0.0045152	0.503408	0.0035729	0.890355	0.0030299	0.116316	0.0008797	0.0113497	0.0051728	0.0091999	0.0097895	0.000199	0.237125	0.006209	0.447509	0.0053509	0.670679
Thymidine	0.901391	0.200487	0.155662	0.132597	0.0008841	0.123467	0.263128	0.0119189	0.0318333	0.0384848	0.0684421	0.185565	0.12793	0.119425	0.0554938	0.170594	0.25229	0.0959954	0.0066155	0.714466	0.0575249	0.787465	0.943602	0.770609	0.632651	0.931697	0.671233	0.0192305	0.25419	0.777081	0.820285	0.544303	0.436492	0.736635	0.453837	0.0236336	0.19227	0.964796	0.626473	0.517223	0.874118	0.54162	0.0172689	0.171873	0.81096	0.670677	0.877917	0.701332	0.0437758
Phenylalanine	0.820813	0.309585	0.537481	0.740653	0.857331	0.0578427	0.756806	0.732621	0.0909686	0.541623	0.0415806	0.381289	0.335311	0.535737	0.981903	0.0595312	0.981592	0.895183	0.0580262	0.334348	0.0434435	0.0428796	0.121585	0.598874	0.106858	0.186956	0.477853	0.0016834	0.0392604	0.0695624	0.733975	0.547938	0.0073246	0.0897289	0.288779	0.0052607	0.973058	0.0118007	0.674074	0.0200293	0.355536	0.464631	0.0612746	0.743601	0.0205292	0.185257	0.990393	0.946505	0.167867
Glycolate	0.456151	0.916655	0.77151	0.0080258	0.505638	0.126731	0.5565	0.640927	0.980233	0.138629	0.687734	0.462737	0.568681	0.0192057	0.361879	0.743591	0.354261	0.957462	0.445168	0.0631306	0.500621	0.78374	0.0230229	0.487405	0.224411	0.571945	0.617505	0.939216	0.0803753	0.693535	0.36912	0.70085	0.47574	0.912067	0.612105	0.762626	0.164612	0.923928	0.767892	0.0071896	0.282531	0.0493489	0.0127528	0.261274	0.44366	0.306532	0.733538	0.393641	0.508075
G6P	0.024814	0.499851	0.0578032	0.0152238	0.0464411	0.055014	0.13604	0.0324252	0.347044	0.0008464	0.103168	0.0047799	0.472729	0.13346	0.407977	0.0169639	0.261905	0.0156049	0.138661	0.0213324	0.0024409	0.0174684	0.0018225	0.0130308	0.0389814	0.0630476	0.0297754	0.229323	0.0001222	0.484705	0.071293	0.955371	0.081234	0.593938	0.0792033	0.303119	0.0162837	0.0098111	0.0552587	0.0042175	0.0525959	0.0038887	0.036645	0.43354	0.0010695	0.0648116	0.607921	0.0620602	0.302895
Pyroglutamate	0.0014106	0.0050552	0.0574565	0.12204	0.471468	0.0110651	0.885721	0.002279	0.235061	0.0068134	0.735836	0.721701	0.140672	0.0332165	0.0551795	0.575956	0.214682	0.0539588	0.061318	0.0316824	0.132134	0.235215	0.0681204	0.0811158	0.495163	0.176908	0.399421	0.0247651	0.164698	0.0861832	0.489928	0.33649	0.158861	0.388688	0.363484	0.0599182	0.713132	0.203104	0.62945	0.0642071	0.576386	0.0819311	0.0903483	0.204929	0.313833	0.0660936	0.799949	0.168141	0.168285
Tryptophan	0.353664	0.136707	0.176791	0.297506	0.0595448	0.157536	0.0074846	0.0734831	0.285586	0.146423	0.0008253	0.647378	0.806901	0.790745	0.285183	0.858532	0.0310482	0.159634	0.766866	0.529541	0.001688	0.766819	0.301159	0.399285	0.642317	0.0251396	0.196694	0.244853	0.767364	0.0012704	0.437398	0.273281	0.895566	0.0169714	0.164891	0.363007	0.600343	0.0010701	0.0936117	0.391194	0.0055319	0.110212	0.919374	0.2983	0.0006591	0.19418	0.0810118	0.343468	0.0738225
R5P	0.0023792	0.0053612	0.0048279	0.0297314	0.0025007	0.0267804	0.0010624	0.0013426	0.0007293	0.0031886	0.0007826	0.000196	0.82226	0.0350234	0.0725158	0.0185463	0.748023	0.179684	0.528982	0.0004117	0.882253	0.0005307	0.0009557	7.55e-05	0.0006128	5.52e-05	4.45e-05	4.71e-05	0.0311712	4.23e-05	0.0505048	0.120074	0.0323865	0.629764	0.294742	0.835614	0.0006029	0.874798	0.141801	0.787965	0.0233454	0.108587	0.0112071	0.0010983	0.0148679	0.0544914	0.0196796	0.0760221	0.0057514
Lactate	0.647092	0.178825	0.157379	0.0529216	0.109896	0.38615	0.0813953	0.261318	0.0467316	0.0992597	0.33053	0.113563	0.0914953	0.0170627	0.0515927	0.629808	0.0322381	0.177625	0.012524	0.0558508	0.24442	0.74221	0.150804	0.354244	0.0839868	0.223773	0.957931	0.069789	0.812328	0.688413	0.258459	0.528555	0.0699784	0.35163	0.816719	0.112429	0.88645	0.832474	0.644938	0.0150116	0.89316	0.22043	0.433448	0.165608	0.612239	0.041862	0.759116	0.434513	0.28085
S7P	0.0292845	0.0710906	0.0371921	0.690383	0.0489316	0.0679133	0.0264288	0.0517077	0.0455627	0.0712688	0.0468749	0.218069	0.396218	0.0340885	0.215377	0.965045	0.848045	0.276894	0.143254	0.0010084	0.184552	0.423261	0.0961191	0.0697179	0.135728	0.183159	0.0803623	0.0239351	0.0020356	0.0618764	0.0444123	0.0336384	0.166658	0.310627	0.0410227	0.0091389	0.0008312	0.0055415	0.0483126	0.0705776	0.0296496	0.0514784	0.0440868	0.03207	0.0458926	0.0220462	0.0550195	0.0049699	0.742913
F6P	0.221349	0.0912891	0.1956	0.113098	0.795595	0.246026	0.280519	0.215406	0.203465	0.0143687	0.204791	0.114607	0.735626	0.0110663	0.114387	0.750278	0.744006	0.432413	0.647003	0.0002015	0.704481	0.318355	0.0058948	0.0269668	0.0832902	0.11136	0.191928	0.665723	0.0001032	0.508502	0.0116866	0.112239	0.867301	0.573423	0.858871	0.823058	0.0004237	0.912081	0.0432218	0.0378092	0.0143762	0.0375104	0.0171747	0.160309	0.0148374	0.0717867	0.188377	0.103786	0.158123
G1P	0.225019	0.130941	0.580777	0.0096157	0.0748909	0.192984	0.840811	0.115064	0.493321	2.68e-05	0.755593	0.0116039	0.0557289	0.0337671	0.253536	0.841569	0.184246	0.0202064	0.146062	4.9e-06	0.16334	0.181425	0.0137854	0.0027683	0.0108203	0.0555206	0.629009	0.640583	1.5e-05	0.243747	0.0410265	0.0112503	0.0487188	0.359349	0.156854	0.710051	1.1e-05	0.872248	0.0331706	0.0330521	0.0375647	0.0166565	0.0140055	0.436868	0.0107124	0.380582	0.0332758	0.0363782	0.13721
a-GP	0.033557	0.0004268	0.0002626	0.0553938	0.0152073	0.0003781	0.0002029	1e-05	0.001044	0.613826	0.714627	0.0003644	0.0053135	0.010304	0.0125707	0.0337116	0.0049135	2.31e-05	0.0176325	0.294477	0.0601655	3.54e-05	0.155633	0.0226877	3.6e-05	3e-05	0.0004228	8.19e-05	0.0042831	0.0023906	0.0286196	0.0109189	0.0085432	0.909224	2.5e-06	0.289107	0.010572	0.0016573	0.0277737	0.0353125	0.0290377	0.724584	0.0297632	0.0159731	0.0183022	0.0123982	0.0110624	0.0401122	0.0109136
TPP	0.0085513	0.0175843	0.0616792	0.0242511	0.138934	0.0057255	0.146155	0.0582286	0.0074819	0.0056088	0.0288514	0.0008186	0.0141286	0.0003293	0.0068086	0.0007442	0.007165	0.0065273	0.784613	0.0002114	0.211253	0.0017723	0.236301	0.0162098	0.0908446	0.0026923	0.79187	0.000681	0.517794	0.0017238	0.0005155	0.39302	0.0013603	0.204658	0.0523248	0.0077601	0.0003044	0.149548	0.0004046	0.02329	0.0009784	0.355735	0.0001897	0.0458692	0.0009867	0.0149757	0.364691	0.0586684	0.002649
NAD	0.0121492	0.0875162	0.0065923	0.114108	0.671724	0.967153	0.0181005	0.334696	0.0025896	0.362806	0.0115436	0.0737609	0.526007	0.0004852	0.0250292	0.0091715	0.295682	0.0133727	0.052309	0.0172605	0.504195	0.0304853	0.0022168	0.192078	0.0729719	0.183226	0.192863	0.0069416	0.219117	0.0525164	0.0001923	0.0137697	0.0046945	0.0963894	0.005664	0.0876882	0.007829	0.844978	0.0964312	0.0826984	0.0002111	0.0034235	0.0001525	0.0065041	0.012573	0.679077	0.0427896	0.66806	0.0048115
GAP	8.7e-05	0.62171	0.000191	0.0099095	0.497574	0.0241211	2.78e-05	0.237008	0.0127697	0.0036046	8.78e-05	0.055181	0.152606	0.295706	0.196283	0.0023473	0.1445	0.0126032	0.0493074	0.0869624	0.0025063	0.0121772	0.0470625	0.371889	0.176333	0.0669281	0.291573	0.0758981	0.0468459	0.102896	0.116027	0.0844336	0.0020029	0.0838604	0.0079614	0.0230539	0.0334466	0.0235852	0.291504	0.0703754	0.542917	0.0819702	0.426795	0.76272	0.564689	0.937787	0.238158	0.889768	0.485208
Orotate	0.0001008	0.0004652	0.0004654	0.0004653	0.0004513	0.0004651	0.0004637	0.0004656	0.0004652	0.0004643	0.0004596	0.0933991	0.093777	0.0938483	0.0957538	0.0932692	0.0940789	0.0938746	0.0943668	0.0941515	0.0961792	0.0770936	0.0776929	0.195322	0.218395	0.270311	0.0224586	0.0364264	0.130855	0.0884742	0.771079	0.247223	0.0311743	0.553944	0.626348	0.156374	0.417524	0.0566236	0.258843	0.0364688	0.653059	0.910948	0.217273	0.516283	0.0626734	0.180728	0.269196	0.264	0.329436
Ru5P	0.0480636	0.0706204	0.0456224	0.0649062	0.0495529	0.0565671	0.0442555	0.0198013	0.045046	0.246449	0.0436628	0.0022101	0.293366	0.0087405	0.902576	0.0377995	0.0787622	0.26632	0.16017	3.76e-05	0.138338	0.0014443	0.0100261	0.0168586	0.0234788	0.0117072	0.0217252	0.0134288	0.0251997	0.0012823	0.0024215	0.0989729	0.0041135	0.293977	0.145897	0.436094	1.77e-05	0.457439	0.0023373	0.0254517	0.0007839	0.507603	0.0007022	8.7e-05	0.0020478	0.0007774	0.0034061	0.318792	0.0007056
CMP	1.74e-05	1.41e-05	0.001074	0.0017944	0.0011472	0.0011775	0.0011125	5.19e-05	0.0011209	1.44e-05	0.0011236	0.5248	0.0118267	0.0217047	0.0252479	0.0253358	0.0152413	0.873466	0.0226194	0.43423	0.0210702	0.0008702	0.0082269	0.0059541	0.0016124	0.0010602	0.633713	0.0001944	0.124506	0.0049337	1.3e-06	0.0192707	0.0288414	0.33934	0.217042	0.0016463	0.0171187	0.0007644	0	5e-07	1e-06	0.0913568	0	0.0109728	0	0.0034529	0.0103867	0.130142	0.0422353
MEP	0.0783425	No info.	0.0519661	No info.	0.0160241	No info.	No info.	0.0018491	No info.	0.0024499	0.0344956	0.0783425	0.137994	0.0783425	0.012471	0.0783425	0.0783425	0.116387	0.0783425	0.018606	0.728566	0.0519661	No info.	0.0160241	No info.	No info.	0.0018491	No info.	0.0024499	0.0344956	0.0519661	0.153112	0.0519661	0.0519661	0.456905	0.0519661	0.768992	0.159886	0.0160241	No info.	No info.	0.0018491	No info.	0.0024499	0.0344956	0.0160241	0.0160241	0.0192033	0.0160241
F1P	1.9e-06	0.0005256	5e-07	0.0054026	3.61e-05	0.0001213	4e-07	0.11285	2.48e-05	6e-07	4.1e-06	5.53e-05	0.125197	0.0016954	0.009157	0.0005517	0.477863	0.0958307	0.362475	0.318233	0.812941	2.83e-05	0.433843	0.0007126	0.0078246	3.09e-05	0.514704	0.0002896	4.19e-05	7.77e-05	0.0133864	0.0035289	0.0002804	0.110145	0.0853739	0.108722	0.0085161	0.294921	0.0101673	0.117052	0.0148351	0.780377	0.0033291	0.0165521	0.0017575	0.0141511	0.0050674	0.143744	0.0524665
Pyruvate	0.840529	0.0712153	0.106651	0.108335	0.531251	0.0839918	0.86984	0.158374	0.869745	0.0833944	0.770241	0.0139193	0.044937	0.0082082	0.428889	0.022412	0.986315	0.0864926	0.991398	0.0264986	0.40117	0.827541	0.288834	0.164403	0.85127	0.0504805	0.0467266	0.105156	0.0168356	0.0019794	0.500703	0.118115	0.932801	0.0902117	0.0183844	0.149758	0.237666	0.0133633	0.148683	0.373561	0.0828342	0.0440181	0.138626	0.0174207	0.001048	0.107727	0.454404	0.588608	0.470236
UMP	0.0480443	0.119352	0.0452143	0.745192	0.0440186	0.0609581	0.0465181	0.0170712	0.0428836	0.280103	0.042576	0.0347537	0.0513584	1.6e-06	0.0189266	0.0011053	0.176973	0.236695	0.0073689	0.0001956	0.0319742	0.0318817	0.0047919	0.0302496	0.0596444	0.0337469	0.019199	0.0288409	0.150438	0.0285001	8e-07	0.051334	1.27e-05	0.0291961	0.165691	0.0026544	0.0047308	0.010566	7e-07	1.5e-06	0.000284	6.25e-05	0.0002727	0.0025765	0.0003277	1.02e-05	0.0035414	0.136468	0.0346987
GMP	0.0524838	0.0659178	0.0486439	0.0438004	0.0480701	0.0511111	0.051032	0.0577646	0.0474926	0.0733903	0.0470862	0.0207434	0.0158731	0.0873776	0.0398678	0.252045	0.225647	0.106047	0.0313117	0.0011179	0.0270175	0.0350628	0.237321	0.0329747	0.0482196	0.045399	0.209321	0.0307883	0.0096824	0.0293806	0.0677978	0.0669523	0.0006196	0.0101228	0.0652369	0.0072461	0.0107444	0.0021356	0.0652401	0.080197	0.0795536	0.094236	0.0627339	0.199638	0.0610312	8.75e-05	0.0038237	0.0590342	0.0256809
IMP	0.0329076	0.0353646	0.0320889	0.0097121	0.0365702	0.0353988	0.0331502	0.0077378	0.0331837	0.030963	0.0313277	0.0885261	0.252749	0.0452125	0.05373	0.0709306	0.803365	0.204656	0.948844	0.0794117	0.108185	0.0091188	0.107843	0.219902	0.813679	0.0489214	0.571968	0.0337074	0.0011682	0.015397	0.0256401	0.0196943	0.0029867	0.0910944	0.103677	0.130442	0.0344674	0.0883239	0.361238	0.158919	0.0890958	0.325296	0.0397069	0.0544667	0.058939	0.174538	0.0825364	0.776891	0.0395803
DHAP	8.19e-05	0.667367	0.0001742	0.0088354	0.460662	0.0213742	2.94e-05	0.193277	0.0123577	0.0034237	8.41e-05	0.0539928	0.157648	0.272085	0.195496	0.0024838	0.133188	0.0118741	0.0479335	0.0774083	0.0182512	0.0118434	0.0465056	0.36505	0.173959	0.0656105	0.284859	0.0765715	0.0471129	0.0995687	0.109817	0.0850589	0.0020899	0.0839049	0.007646	0.0231779	0.031393	0.0243889	0.297895	0.0722559	0.514359	0.0820369	0.425801	0.75009	0.607659	0.945667	0.23792	0.884845	0.499087
TMP	0.0698087	0.641993	0.0725342	0.0661158	0.0709648	0.192753	0.0772357	0.14841	0.0035869	0.190229	0.0684314	0.0007719	0.574987	0.0405788	0.645831	4.49e-05	0.197438	0.111519	0.0045772	5.37e-05	0.680947	0.0007835	0.0362685	0.0010793	0.0470107	0.0011116	0.143451	0.0006322	0.0067444	0.0007005	0.0412441	0.899132	1.4e-05	0.290551	0.112073	0.0048057	5.16e-05	0.291327	0.040811	0.059548	0.0422933	0.195301	0.259809	0.185634	0.0402419	0.0075148	0.513669	0.112216	0.0001565
AMP	0.0203763	0.004852	0.0195175	0.0879042	0.0191949	0.0205201	0.0198442	0.0220613	0.019126	0.066211	0.0189057	0.0247222	0.0946347	2.52e-05	0.025554	0.276804	0.0828739	0.237536	0.0244516	0.0004313	0.0542361	0.0354046	0.0005767	0.0320983	0.0473403	0.0384344	0.0402168	0.0312226	0.0019939	0.0299208	0.0009326	0.0578887	0.0009732	0.0655487	0.0019894	0.0679072	0.0067964	0.0010604	0.0007926	0.0009196	7.1e-06	1.74e-05	6.2e-06	0.325102	0.0009208	0.0007159	0.0147467	0.0014249	0.777177
Pantothenate	0.0703453	0.0592012	0.05626	0.052073	0.0541756	0.0679696	0.0569269	0.0349084	0.0532111	0.0216559	0.0579772	0.0008746	0.001727	0.0006739	0.0002536	0.243557	0.0035951	0.435886	0.001132	0.446885	0.12038	0.115696	0.0080325	0.0017647	0.001208	0.318093	0.160505	0.0209886	0.319552	0.729372	0.0785631	0.156326	0.0026354	0.700203	0.0678934	0.191755	0.140509	0.368127	0.2621	0.0008908	0.0647089	0.0385676	0.550134	0.0495266	0.107102	0.0002878	0.118911	0.104658	0.710679
Nicotinate	0.0392851	0.114904	1.89e-05	1.67e-05	0.67503	0.0368929	0.736091	0.844829	3.7e-06	0.241513	0.185573	0.0208232	0.0005596	0.0120154	0.138519	0.940524	0.18754	0.470053	0.0079161	0.818245	0.291037	0.0004133	0.0010955	0.941439	0.0195256	0.93284	0.585283	0.0002344	0.106209	0.15203	0.0038622	0.0793364	0.0004699	0.106065	0.110185	0.198821	0.0379314	0.0648773	0.13783	0.0107982	0.176483	0.164005	0.0002976	0.0534159	0.0802177	0.143188	0.986468	0.6724	0.0723126
cAMP	0.842939	0.200922	0.427273	0.625992	0.201822	0.0001649	0.0010834	0.198296	0.195348	0.0031909	0.0592098	0.951403	0.549693	0.60431	0.27999	0.0062799	0.0121199	0.144116	0.385372	0.0479339	0.0195671	0.240033	0.474442	0.248999	0.0001976	0.001333	0.207711	0.106451	0.0021673	0.06112	0.980527	0.106913	0.0008302	0.0022973	0.1813	0.679448	0.0330153	0.0538744	0.1486	0.003637	0.0069297	0.119949	0.78448	0.0991197	0.0168069	0.0347693	0.0666193	0.226874	0.0761823
Succinate	0.237197	0.470085	0.937048	0.149129	0.72129	0.197083	0.446911	0.0253761	0.428636	0.946002	0.620194	0.0294443	0.0959162	0.0151208	0.0778378	0.0159106	0.308137	0.0028449	0.596874	0.0880334	0.0602466	0.203868	0.212326	0.633282	0.310302	0.0356983	0.0175774	0.0847502	0.198322	0.776651	0.0538305	0.520931	0.065575	0.185054	0.0059205	0.292896	0.98157	0.397337	0.153449	0.714125	0.0178188	0.12241	0.0326134	0.0522646	0.186167	0.212186	0.13751	0.0173907	0.188399
Carbamoyl-P	0.0062188	0.0022184	0.0133705	0.478578	0.0012896	0.0111196	0.302871	0.202698	0.257742	0.0599374	0.22145	0.0092697	0.269823	0.537318	0.0033934	0.0001586	0.870081	0.90539	0.932791	0.224704	0.972128	0.95347	0.305006	0.0571901	0.0388173	0.530381	0.492506	0.720223	0.0312574	0.638303	0.270566	0.305473	0.49945	0.50881	0.479558	0.702193	0.106716	0.621962	0.128085	0.222364	0.737945	0.669015	0.61825	0.797454	0.621096	0.354135	0.274937	0.219485	0.470071
Glutathione	0.0470042	2.3e-06	1.21e-05	0.0031039	0.0053421	0.0117264	0.0099734	9.9e-06	0.0048273	0.0945639	2.1e-06	0.0275276	0.114162	0.0587325	0.0456868	0.481915	0.157587	0.0496603	0.193337	0.663952	0.0342468	0.0105271	0.280382	0.847885	0.0151945	0.122032	0.143719	0.0240134	0.0726114	0.399442	0.187981	0.119653	0.142884	0.981529	0.0839321	0.523832	0.0872692	0.0186747	0.55948	0.0570128	0.38977	0.978401	0.142545	0.0503648	0.499224	0.0444969	0.238103	0.521093	0.0959177
Malate	0.6271	0.407341	0.0141977	0.0009583	0.0101814	0.676441	0.259945	0.0050588	0.0593836	0.0035876	0.0439267	0.97846	0.0758736	0.0044336	0.0293571	0.484891	0.306323	0.0170445	0.28038	0.0326452	0.063336	0.0239671	0.0006692	0.0057859	0.303896	0.0701503	0.0030889	0.123525	0.0057079	0.0255485	0.0004945	0.0019462	0.0160839	0.0060029	0.0013342	0.220128	0.4922	0.0052346	0.0257934	0.0023607	0.0009075	0.0608235	0.0007535	0.0001943	0.0362785	0.0258849	0.0142901	0.437676	0.0038985
UDP-Glc	0.873701	0.0159414	0.20715	0.132109	0.13028	0.0046194	0.201307	0.141075	0.0060173	0.122539	0.0016764	0.202997	0.457466	0.412411	0.506804	0.0310719	0.664628	0.601805	0.0595951	0.190105	0.127058	0.0060961	0.456622	0.0020613	0.0330394	0.0665927	0.0763478	0.0009084	0.453752	0.0002108	0.0452217	0.865745	0.0027914	0.0419222	0.0302241	0.0199206	0.0759354	0.0371029	0.0340214	0.0305985	0.435266	0.506811	0.0051069	0.325285	0.0240757	0.0019493	0.0173125	0.010388	0.0076815
CDP	0.0026075	0.0211738	0.0157535	0.0147446	0.0141256	0.015455	0.0015969	0.004258	0.0133851	0.0136058	0.0139735	0.273124	0.110646	0.0839467	0.0513877	0.0477805	0.1101	0.902775	0.0377684	0.0414595	0.048354	0.0004391	0.002587	0.0040786	0.0004886	0.0058524	0.496508	9.14e-05	0.0031244	0.0001236	0.647531	0.0001653	0.541121	0.590218	0.387236	0.0002221	6.82e-05	0.0004835	0.0589522	0.491607	0.872571	0.384771	0.0069243	0.0355438	0.016728	0.0014498	0.0876601	0.216924	0.0096093
Acetyl-P	0.0059807	0.0017193	0.0074599	0.101446	0.0020343	0.0016858	0.049903	0.0641172	0.0703511	0.0196156	0.001143	0.378197	0.70835	0.121248	0.348771	0.586883	0.157264	0.18341	0.0730167	0.0323804	0.690881	0.669888	0.230498	0.78813	0.353403	0.289201	0.335927	0.0780904	0.0048328	0.064142	0.173211	0.617467	0.953415	0.233378	0.265678	0.107288	0.0490321	0.929907	0.183988	0.126373	0.753055	0.763416	0.926969	0.921634	0.170026	0.311918	0.256897	0.307401	0.088846
2OG	0.0145064	0.0390213	0.0717116	0.0390428	0.0499874	0.047642	0.0247259	0.0203636	0.050266	0.0335224	0.0348676	0.103898	0.0512098	0.108601	0.365035	0.972744	0.571518	0.820531	0.985921	0.0598927	0.137845	0.0001142	0.94735	0.200538	0.0248889	0.199807	0.273023	0.0023042	0.0058406	0.0220076	0.0001426	0.947237	0.0075281	0.506399	0.329367	0.0001997	5.9e-06	0.761402	0.202037	0.0272748	0.140909	0.219535	0.0029872	0.0067444	0.0225714	0.340874	0.636532	0.490059	0.388506
ADP-Glc	0.0030871	0.072953	0.0134616	0.564738	0.0173494	0.404378	0.0016443	0.627376	0.0138572	0.0023062	0.0018267	0.0007242	0.0391282	0.0033101	0.436381	0.0002714	0.12895	0.0288221	0.0581874	0.0126762	0.190223	0.0069671	0.186967	0.0083799	0.0143302	0.0004398	0.473081	0.0074399	0.0035823	0.0004823	0.0155551	0.0098507	2.6e-05	0.121482	0.0594482	0.131229	0.0123062	0.156594	0.0193668	0.187055	0.0167044	0.887362	0.0156466	0.0026895	0.0021335	4.15e-05	0.102115	0.0713414	0.0009328
Fumarate	0.0235162	0.0029208	0.0004619	0.0039806	0.34203	0.249579	0.0116478	0.0544245	0.0012204	0.0001673	0.615462	0.71047	0.0179351	0.900569	0.0180277	0.0807236	0.411972	0.0041583	0.0478815	0.0043312	0.0940576	0.000964	0.447524	0.0054315	0.014033	0.019591	0.0003403	0.0106618	7.19e-05	0.0882581	0.0009787	0.0010942	0.0012383	0.0004922	0.000108	0.307136	0.0164399	0.0046011	0.0066256	0.0199036	0.0520775	0.0004496	0.0088315	9.49e-05	0.0480174	0.104862	0.0139514	0.435401	0.0020345
GDP	0.0008411	0.0022635	0.0003511	0.0029811	0.0002501	0.0008037	0.0004296	0.0198618	0.0003004	0.0004669	0.0072303	0.0092564	0.492303	0.0461511	0.149607	0.105281	0.732485	0.0341673	0.133345	0.561004	0.57915	0.0006193	0.406963	0.0001845	0.0091056	0.0008114	0.496013	0.0005826	0.001089	0.0059217	0.0115887	0.0903756	0.0056602	0.0612588	0.0169018	0.12324	0.0359065	0.73333	0.0051782	0.168787	0.0250562	0.305537	0.0062219	0.0322249	0.0444426	0.0009562	0.0026781	0.0425607	0.612928
6PGA	0.0086437	0.0639524	0.0314675	0.588761	0.310142	0.0165634	0.0048737	0.0289626	0.0251172	0.0211458	0.0266896	0.016272	0.40057	0.005139	0.0022743	0.105892	0.117172	0.141227	0.0216712	0.0766311	0.0863999	0.0010153	0.0441566	0.0067015	0.233488	0.0008191	0.0040604	7.52e-05	0.581914	9.52e-05	0.0240357	0.0009509	0.0208099	0.154255	0.0905948	0.0047162	0.0198333	0.0107717	0.128871	0.0090944	0.0030503	0.0226757	0.0199497	0.0113716	0.0210651	0.0058396	0.0007511	0.0097215	0.007571
UDP	0.0013691	0.0387329	0.0154689	0.017294	0.0138495	0.0027866	0.015062	0.0024115	0.0124653	0.0135554	0.0129559	0.0002149	0.399288	0.021304	0.356261	0.0089078	0.432893	0.0218574	0.0948386	0.262888	0.163942	1.79e-05	0.0003052	0.0010433	0.0013079	3.05e-05	0.0009745	1.53e-05	8.2e-06	1.48e-05	0.0075845	0.00032	0.0038243	0.943472	0.0136182	0.0017813	0.0003103	0.0023767	0.0136125	0.163401	0.0102183	0.632332	0.0010098	0.0009576	0.001236	0.0129306	0.0258037	0.0223322	0.102454
3PGA	0.0027406	0.0565483	0.577783	0.0490372	0.114253	0.632038	0.884798	0.0219807	0.0078101	0.273697	0.049832	0.0036303	0.0564864	0.19553	0.0093254	0.000443	1.1e-05	0.004463	0.720573	0.0002176	0.0002824	0.261916	0.375671	0.701513	0.0136835	0.0057903	0.271365	0.0265404	0.0678988	0.790123	0.149119	0.393509	0.34699	0.485903	0.122011	0.0264608	0.847567	0.277041	0.301092	0.0222148	0.0610845	0.762311	0.164253	0.0751725	0.289937	0.0388232	0.0319891	0.233471	0.0287392
NADH	0.0300423	0.0027439	0.165208	0.20939	0.005692	0.0180031	0.0012622	0.0451346	0.199063	0.125094	6.1e-05	0.309547	0.314852	0.134889	0.28634	0.860188	0.0825579	0.0565054	0.132603	0.0553273	0.0201386	0.80236	0.313826	0.0766102	0.218047	0.0258417	0.0723087	0.304592	3.45e-05	7.01e-05	0.627282	0.0723053	0.237495	0.0229049	0.029595	0.6262	0.14189	0.0064206	0.0259407	0.0914478	0.0070182	0.0200637	0.996975	0.130669	0.0012746	0.334654	0.359576	0.113041	0.025125
NADP	0.0011198	0.0022145	0.0105783	0.0359711	0.0105362	0.0141609	0.0111483	0.0016553	0.0097767	0.0222952	0.0106314	0.0263728	0.0088982	8.93e-05	0.008354	0.229217	0.0172795	0.247884	0.0023038	0.0050051	0.0344147	0.0017069	0.0019902	0.0016552	0.0367359	0.0190686	0.201295	0.0109694	0.0202249	0.0157706	6e-07	0.823548	9.52e-05	0.0375028	0.0428287	0.0030072	0.0177976	0.493784	5e-07	3e-06	3e-07	0.0127641	2e-07	0.439793	2e-07	9.05e-05	0.028676	0.0107963	0.0035658
ADP	0.0359357	0.0697928	0.0291227	0.0064804	0.0270354	0.0426608	0.0322163	0.24685	0.0260225	0.0305055	0.0283385	0.0003528	0.0034528	0.310563	0.0007511	0.0224164	0.0332396	0.17729	0.0016754	0.0065104	0.0144202	3.65e-05	0.0008146	1.75e-05	0.000599	7.65e-05	0.450972	4.31e-05	3.95e-05	0.0017128	0.0662647	0.010336	0.0001605	0.0150186	0.127806	0.038961	0.103197	0.15339	0.0519123	0.0240551	0.502984	0.156566	0.0174773	0.147524	0.0824547	3.53e-05	0.0008754	0.114155	0.627041
Citrate	0.455915	0.73009	0.274232	0.0145924	0.0094352	0.669736	0.0114276	0.282054	0.0195641	0.782463	0.0028086	0.499926	0.102162	0.0088375	0.0062289	0.214136	0.0072354	0.0990647	0.0178748	0.333683	0.0047434	0.0586024	0.0003814	0.0008149	0.109416	0.0001918	0.0354516	1.41e-05	0.48588	0.001778	0.0200401	0.0119876	0.234733	0.013517	0.874786	0.0141217	0.413999	0.0013115	0.183542	0.0010986	0.60047	0.0077046	0.0015638	0.0211251	0.0005042	0.0017181	0.260107	0.0061529	0.113741
FBP	0.0016621	0.0131079	0.0016717	0.0340555	0.0001157	0.0082561	0.0016716	0.0415109	0.0018672	3.83e-05	0.0019181	0.010168	0.0504116	0.0531497	0.0238594	0.0075082	0.0489537	0.0071067	5.4e-06	0.0017789	7e-07	0.0101934	0.0054256	0.00103	0.0040028	0.0101947	0.115609	0.0109197	0.0123428	0.0110108	0.0535476	0.0243762	0.0075624	0.86908	0.0071306	5.6e-06	0.00189	6e-07	0.0660461	0.528512	0.0535689	0.0103659	0.0664639	0.103944	0.0682106	0.0025249	0.0243986	0.0006627	0.0472513
PEP	2.83e-05	0.0681501	0.635043	0.000547	0.759379	0.0050465	0.0086735	0.082502	0.0002622	0.0052551	0.0014412	0.0251965	0.0726865	1.42e-05	0.0643503	0.0036558	0.0076617	0.023301	0.0008206	0.0042594	0.0004636	0.0796221	0.20217	0.0572876	0.0036482	0.255918	0.481876	0.0338057	0.0007491	0.0390629	0.155229	0.859658	0.0008193	0.164065	0.151131	0.132827	0.0003355	0.187224	0.0847903	0.0004156	0.836638	0.540994	4.29e-05	0.0061651	9.44e-05	0.0005926	0.0983216	0.103896	0.125503
HMBPP	0.003539	0.0694836	0.07047	0.0477187	8.48e-05	0.151175	0.0003622	0.0808464	0.0298281	0.0001236	0.0006281	0.104514	0.144212	0.0579967	0.0035436	0.0035403	0.0035428	0.0035409	0.0035487	0.0035426	0.0035422	0.292987	0.12133	0.0695006	0.0694888	0.0694979	0.0694911	0.0695216	0.069497	0.0694955	0.0425966	0.0704985	0.0704788	0.0704939	0.0704826	0.0705335	0.0704924	0.0704899	0.0477245	0.0477205	0.0477236	0.0477213	0.0477317	0.0477233	0.0477228	0.015431	0.0785089	0.0416541	0.0920191
Isocitrate	0.239712	0.0178159	0.216076	0.158613	0.459667	0.911296	0.328313	0.0086386	0.862855	0.679645	0.0724341	0.346623	0.954445	0.123648	0.936385	0.224946	0.744858	0.0504784	0.291427	0.155232	0.550752	0.267337	0.001512	0.672501	0.0079639	0.867887	0.0673263	0.0653755	0.0062499	0.752988	0.0479498	0.908369	0.194039	0.713802	0.038885	0.283644	0.128387	0.481928	0.321124	0.0346275	0.24614	0.0216279	0.56378	0.148281	0.0165206	0.504285	0.847701	0.182642	0.446223
FMN	0.0316484	0.100088	0.0360282	0.699133	0.0262571	0.698356	0.0555456	0.211773	0.0328118	0.220032	0.0295082	0.0014071	0.0531317	0.0003122	0.0094232	0.0137543	0.0010737	0.052032	0.441312	0.0328001	0.0840733	0.0032672	0.032354	0.0007467	0.0683108	0.0161103	0.724687	0.0016144	0.55138	0.0127246	0.0005623	0.0042577	0.0021829	0.0113391	0.0248401	0.102077	0.0114705	0.0402546	0.0002046	0.961348	0.0014026	0.187528	0.0003418	0.179385	0.0062953	0.0111724	0.0002956	0.039396	0.0054627
2-Isopropylmalate	0.0032443	0.0041501	0.0041103	0.0041361	0.0041088	0.0041332	0.0041163	0.0041311	0.0041143	0.0040252	0.0041239	0.104452	0.101064	0.103165	0.100943	0.102954	0.101599	0.1032	0.10157	0.10763	0.102687	0.0169792	0.0839646	0.0176537	0.0591955	0.0061318	0.19489	0.0096369	0.390742	0.0984866	0.00213	0.240922	0.0039763	0.108099	0.072904	0.264521	0.161408	0.125221	0.016383	0.649014	0.0152837	0.948621	0.0311838	0.272881	0.554272	0.0226352	0.118592	0.0677908	0.243877
GTP	0.0001828	0.0003677	0.0001303	8.21e-05	0.001043	0.0074706	0.0002253	0.0002121	8.35e-05	0.0024057	0.0001637	0.0025931	0.678893	0.0238779	0.572376	0.0013055	0.931748	0.0452175	0.0494542	0.0027841	0.720788	0.0005333	0.000136	0.158244	0.0074116	0.0051808	0.0041607	7.33e-05	5.2e-06	0.0017149	0.0175492	0.444252	0.000846	0.647606	0.0115865	0.036723	0.0009554	0.996867	0.0804966	0.0003859	0.0322716	0.0010712	0.227577	0.0345467	0.0328556	0.0095818	0.615269	0.554925	0.133113
CTP	0.000534	0.0005331	0.0003306	0.0007262	0.0003356	0.0007291	0.0059875	0.0057217	0.0049797	0.0049967	0.0054959	0.202962	0.930128	0.677623	0.684949	0.0196642	0.68872	0.256284	0.0915141	0.0697755	0.131852	0.0688143	0.172093	0.0548755	0.0312352	0.0254644	0.0055701	0.0014854	0.011526	0.0181024	0.675163	0.622812	0.0018121	0.550119	0.0409621	0.0041729	0.0164158	0.0347192	0.871853	0.0312061	0.836708	0.631872	0.253153	0.186049	0.353389	0.0026728	0.920458	0.1654	0.0161297
UTP	0.0064416	0.0146667	0.0069719	0.0068049	0.0003739	0.0370863	0.0071314	0.0075167	0.0067837	0.0067036	0.0069457	3.32e-05	0.376934	0.138809	0.772266	0.0006569	0.416691	0.0821964	0.0731371	0.0576945	0.131179	4.4e-06	3.8e-06	0.0002106	0.0327559	2.5e-06	1.67e-05	0.0002927	0.0003021	1.2e-06	0.236617	0.383113	0.0093902	0.804296	0.0088969	0.0082839	0.0252254	0.0535816	0.202888	0.0090551	0.129201	0.0040576	0.0432852	0.0551694	0.460549	0.0007774	0.413775	0.297462	0.135335
ATP	0.0006276	0.019078	0.000805	0.0001487	0.0039453	0.977653	0.0004915	0.0006909	0.0001512	0.0037174	0.0008422	0.0191864	0.825836	0.0122645	0.828375	0.0002194	0.859025	0.0682613	0.0177437	0.0203907	0.799999	0.0279744	2.04e-05	0.120388	0.0074664	0.0103261	0.0006508	4.2e-06	1e-07	0.0298462	0.0140259	0.930026	0.0003175	0.932086	0.127861	0.0202509	0.0243264	0.668909	0.0927023	3.19e-05	0.0044746	0.0003301	0.248765	0.0227741	0.0358045	0.0028281	0.889904	0.444522	0.192948
Indol-Ac	0.0021094	0.0976222	0.0008087	0.203107	0.0315088	0.417845	0.0008572	0.697749	0.0224175	0.486227	0.0031318	0.0007331	0.726644	0.0116346	0.0243136	0.0016381	0.483641	0.0009905	0.0085963	0.0008749	0.938884	0.0002383	0.0348164	0.0061023	0.376435	0.000283	0.0546562	0.0024136	0.0851342	0.0011949	0.005975	0.0108797	0.0006795	0.648009	0.0002491	0.002682	0.0002176	0.820983	0.288788	0.0964709	0.0053507	0.11445	0.399669	0.0883981	0.0144452	0.0176379	0.009367	0.0135699	0.597951
FAD	0.0381699	0.062139	0.0059906	0.181142	0.0045382	0.0167047	0.0316211	0.516766	0.0019423	0.296547	0.0460172	0.0025005	0.105039	0.092494	0.0559919	0.0019614	0.493193	0.0087625	0.0119586	0.00812	0.434071	0.0003421	0.004098	0.000312	0.0922563	0.0006925	0.0615935	0.0001498	0.197385	0.001373	0.0039461	0.40787	0.0005783	0.0055535	0.0007865	0.0273243	0.0011431	0.0116297	0.0028945	0.0031139	0.0512302	0.026779	0.0008126	0.0224128	0.123297	0.0005121	0.0038175	0.0006787	0.0874323
PRPP	0.0387874	0.0548669	0.0415256	0.0097819	0.0419	0.0592603	0.0401897	0.0441877	0.0406061	0.0373845	0.0385759	0.0229347	0.0387176	0.35744	0.0591164	0.0065189	0.119317	0.0035727	0.0272735	0.0084426	0.969786	0.0104217	0.0362718	0.0196057	0.0056861	0.0062899	0.0198168	0.0058563	0.0201608	0.0038241	0.946013	0.617063	0.0005058	0.318213	0.1543	0.316876	0.04076	0.0577156	0.821334	0.0014726	0.602382	0.528157	0.637529	0.224576	0.309675	0.0007436	0.23412	0.513381	0.238317
NADPH	0.355723	0.118501	0.0661303	0.032005	0.0542313	0.308829	0.0382993	0.343133	0.0346351	0.0089221	0.0234626	0.449352	0.213315	0.0709307	0.152304	0.968988	0.0992321	0.923681	0.0404049	0.0134781	0.0501424	0.232501	0.0678988	0.16795	0.256162	0.0580582	0.576059	0.000508	0.0011632	0.0212827	0.147969	0.507101	0.0846793	0.236749	0.305999	0.0011195	0.0027125	0.0639095	0.328621	0.0383714	0.384531	0.0981535	0.277167	0.342104	0.842268	0.0725473	0.762394	0.215158	0.0157203
PQQ	0.431727	0.0044065	0.714596	0.0182695	0.194606	0.0022548	0.961459	0.001114	0.0002688	0.0041059	0.204802	0.462675	0.387374	0.220501	0.118917	0.716217	0.402448	0.731832	0.0021161	0.913425	0.969854	0.167938	0.0027559	0.0543207	0.0830917	0.0358252	0.0062194	0.0040275	0.0245676	0.255008	0.810223	0.454702	0.232161	0.72105	0.237575	0.0057557	0.291247	0.32886	0.380755	0.0005067	0.133529	0.000261	0.0004279	0.0006849	0.0512787	0.0250527	0.159759	0.0705192	0.005671
CoA	0.0002969	2.4e-06	0.0003511	1.4e-06	0.0003374	1.3e-06	9e-07	1.1e-06	0.0003162	5.3e-06	0.0003048	0.0027025	0.0960313	0.0012387	0.0439643	0.0004362	0.568708	0.0017911	0.134373	0.0436558	0.217314	0.0177414	0.175543	0.0162577	0.215609	0.0025206	0.0230685	0.0020056	0.79	0.0021325	0.0006974	0.245626	0.00022	0.35678	0.0006148	0.96466	0.0399972	0.721385	0.0006258	0.711295	0.0011988	0.0442601	0.0007806	0.229468	0.0008698	0.0002037	0.159857	0.0005418	0.393925
3HB CoA	1.18e-05	0.183712	1.19e-05	0.0064879	1.2e-05	0.0104182	1.2e-05	0.186928	9.9e-06	0.140611	0.128034	0.0309385	0.0199332	0.0005108	0.0061059	0.0022681	0.0201853	0.15154	0.0107509	0.118408	0.0659909	0.0309571	0.560016	0.0309595	0.37304	0.0309538	0.21117	0.0310006	0.154979	0.152891	0.0005112	0.497514	0.0022693	0.373955	0.151555	0.0328234	0.118418	0.0660097	0.0005113	0.0063843	0.0005112	0.202705	0.0005113	0.150206	0.172077	0.0022695	0.0213387	0.151557	0.0891604
IPP,DMAPP	5.92e-05	6.79e-05	5.06e-05	0.0013489	0.0002455	0.139526	0.0013489	0.0013489	0.001349	0.0013489	0.0013489	0.140706	0.119985	0.0337408	0.0108614	0.0220268	0.0337391	0.0337379	0.0337469	0.0337388	0.0337383	0.962198	0.0121528	0.0357658	0.0255518	0.0121523	0.012152	0.0121543	0.0121522	0.0121521	0.0073321	0.0273225	0.0261792	0.0073319	0.0073317	0.0073331	0.0073318	0.0073317	0.0092248	0.0190474	0.0295949	0.002907	0.0594598	0.0100568	0.0079569	0.0068989	0.0092246	0.0092245	0.0092256
Malonyl CoA	0.0212802	0.01605	0.0160505	0.0160507	0.0160506	0.0370611	0.0160504	0.0160502	0.0160514	0.0160504	0.0160503	0.0032489	0.0032496	0.0032498	0.0032496	0.707605	0.0032495	0.003249	0.0032508	0.0032494	0.0032493	0.0133758	0.0030155	0.0037901	0.38579	0.0110746	0.436514	0.0093513	0.0112278	0.0264493	0.3055	0.895784	0.385817	0.356312	0.0732508	0.0421797	0.201735	0.104807	0.146119	0.385823	0.0295949	0.0234906	0.0594598	0.0100568	0.0079569	0.385817	0.0785089	0.0416541	0.0920191
Acetyl CoA	0.032119	0.0465373	0.0310677	0.0089195	0.0311716	0.0534129	0.0317801	0.0589012	0.033619	0.0152817	0.0316223	0.0143596	0.331868	0.110744	0.681569	0.0022454	0.486542	0.0008102	0.835197	0.132771	0.768577	0.0002203	0.199816	0.0137782	0.0999625	0.0001569	0.0343252	1.64e-05	0.981693	0.0121644	0.0469061	0.605775	0.0010476	0.654337	0.0003359	0.1064	0.0891907	0.491332	0.0815711	0.0318725	0.0567143	0.0139998	0.157137	0.466346	0.0865979	0.0019786	0.843473	0.0007459	0.468578
Succinyl CoA	0.0065038	0.0051242	0.435184	0.0001777	0.0032653	0.0004724	0.149241	0.0634458	0.0001675	9.63e-05	0.0033756	0.646981	0.0363256	0.316824	0.0865175	0.719421	0.288867	0.606298	0.188395	0.118312	0.592366	0.0424354	0.0706966	0.0400957	0.287428	0.390942	0.805727	0.0499449	0.0156263	0.308121	0.0588965	0.0423453	0.0694046	0.141402	0.0826637	0.055334	0.0462244	0.0262922	0.0051653	0.0494483	0.166133	0.300419	0.266952	0.0031684	0.631241	0.0115849	0.0872359	0.136049	0.0128513
Crotonyl CoA	0.0404097	0.0200776	0.0305825	0.0404193	0.0278967	0.0107644	0.032166	0.139733	0.0404354	0.055826	0.0404136	0.0536829	0.0383034	0.0184892	0.0215069	0.422741	0.0470442	0.108415	0.0116621	0.028987	0.0620013	0.302654	0.0537442	0.27077	0.0745319	0.316066	0.187026	0.0538479	0.0722898	0.0537076	0.0383343	0.918573	0.0280335	0.964695	0.339936	0.0383866	0.265399	0.0383159	0.0215252	0.423832	0.0470812	0.108461	0.104466	0.0290038	0.0127394	0.0171809	0.885805	0.313316	0.021556
Butyryl CoA	0.0043916	0.219985	0.414421	0.139268	0.0020011	0.0825502	0.0229224	0.0925874	0.0063732	0.0678507	0.0074166	0.0431126	0.205494	0.0280049	0.176674	0.135662	0.804362	0.0383983	0.999742	0.0654437	0.894298	0.902533	0.0864749	0.0138551	0.476413	0.0869045	0.995556	0.0509613	0.0670668	0.0589449	0.105949	0.0830811	0.731304	0.215195	0.896054	0.212619	0.0668382	0.232273	0.0178589	0.0615757	0.0308221	0.142181	0.0287237	0.0705428	0.0300987	0.0359479	0.46793	0.0223973	0.201939
MEcPP	0.0033504	0.0059815	0.006097	0.0092765	0.0127049	0.0092765	0.0092765	0.0092765	0.0092765	0.0092765	0.0017519	0.844883	0.562487	0.0555844	0.229819	0.0555844	0.0555844	0.0555844	0.0555844	0.0555844	0.13493	0.746802	0.0855876	0.324512	0.0855876	0.0855876	0.0855876	0.0855876	0.0855876	0.14869	0.0533888	0.182455	0.0533888	0.0533888	0.0533888	0.0533888	0.0533888	0.083702	0.0036979	No info.	No info.	No info.	No info.	No info.	0.42265	0.0036979	0.0036979	0.0036979	0.0036979
[truncated: 17 more columns]

## Sheet: Sheet2
class	1 vs 2	3 vs 4	5 vs 6	7 vs 8	9 vs 10	11 vs 12
row:label	PO1dSCvsPO1d-N	8061SCvs8061-N	2304SCvs2304-N	21924SCvs21924-N	1694SCvs1694-N	14694SCvs14694-N
2-Isopropylmalate	0.0032443	0.0169792	0.016383	0.0276308	0.0911095	0.182973
2OG	0.0145064	0.0001142	0.202037	0.526799	0.800477	0.0396947
3HB CoA	1.18e-05	0.0309571	0.0005113	0.0022691	0.151591	0.151847
3PGA	0.0027406	0.261916	0.301092	0.537839	0.0494085	0.0309228
4-Aminobutyrate	0.831588	0.0004355	0.0001362	0.0011751	0.0076681	0.0085338
6PGA	0.0086437	0.0010153	0.128871	0.0098922	0.0017372	0.0266894
Acetyl CoA	0.032119	0.0002203	0.0815711	0.0010808	0.0002924	0.117455
Acetyl-P	0.0059807	0.669888	0.183988	0.166797	0.668643	0.0019616
Adenine	0.0419626	0.246248	0.176996	0.120904	0.0229779	0.0856905
Adenosine	0.278971	0.0695325	0.0552538	0.162475	0.0006749	0.0052405
ADP	0.0359357	3.65e-05	0.0519123	0.0007928	0.111328	0.003496
ADP-Glc	0.0030871	0.0069671	0.0193668	3.94e-05	0.056824	0.0124751
a-GP	0.033557	3.54e-05	0.0277737	0.006054	7.2e-06	0.514789
AMP	0.0203763	0.0354046	0.0007926	0.0177125	0.0014667	0.0064712
Arginine	0.0059517	0.70598	0.0013375	0.0184797	0.0022961	0.88073
Asparagine	0.0068018	0.0025327	0.0852381	0.0135951	0.007387	4.73e-05
Aspartate	0.474963	0.0116066	0.0878452	0.278434	0.0250308	0.0025844
ATP	0.0006276	0.0279744	0.0927023	0.0001333	0.0002114	0.0411082
Butyryl CoA	0.0043916	0.902533	0.0178589	0.193144	0.0509292	0.0655091
cAMP	0.842939	0.240033	0.1486	0.495262	0.171838	0.0436436
Carbamoyl-P	0.0062188	0.95347	0.128085	0.385612	0.883443	0.678779
CDP	0.0026075	0.0004391	0.0589522	0.474283	0.174217	0.0242594
Citrate	0.455915	0.0586024	0.183542	0.0005764	0.0003872	0.0025077
CMP	1.74e-05	0.0008702	0	0.0820046	0.120563	0.0206933
CoA	0.0002969	0.0177414	0.0006258	0.0004546	0.0008149	0.0395359
Crotonyl CoA	0.0404097	0.302654	0.0215252	0.0343479	0.108539	0.0289937
CTP	0.000534	0.0688143	0.871853	0.0002613	0.002647	0.0002984
Cysteine	0.314116	0.0185043	0.0014841	0.592041	0.0887826	0.0355992
Cytidine	0.197957	0.140415	0.0005809	0.675077	0.0006438	0.0228528
DHAP	8.19e-05	0.0118434	0.297895	0.0208479	0.178554	0.805116
F1P	1.9e-06	2.83e-05	0.0101673	0.0003348	0.0577564	0.303709
F6P	0.221349	0.318355	0.0432218	0.53559	0.888599	0.0010251
FAD	0.0381699	0.0003421	0.0028945	0.0124872	0.0002724	0.0062476
FBP	0.0016621	0.0101934	0.0660461	0.0075643	0.007809	0.004618
FMN	0.0316484	0.0032672	0.0002046	0.005362	0.0550205	0.0299858
Fumarate	0.0235162	0.000964	0.0066256	0.0765781	0.0002975	0.0018972
G1P	0.225019	0.181425	0.0331706	0.15308	0.466958	4.19e-05
G6P	0.024814	0.0174684	0.0552587	0.302687	0.851617	2.53e-05
GAP	8.7e-05	0.0121772	0.291504	0.0194034	0.171438	0.70258
GDP	0.0008411	0.0006193	0.0051782	0.0164188	0.0104008	0.0077747
Glutamate	0.284849	0.0004849	0.0008749	0.0007892	0.814777	0.0124596
Glutamine	0.0759994	0.0171069	0.0004682	0.10907	0.0621357	0.0284739
Glutathione	0.0470042	0.0105271	0.55948	0.256147	0.0898675	0.0813723
Glycerate	0.0315079	0.0067521	0.0008797	0.0739551	0.0193876	0.0003195
Glycolate	0.456151	0.78374	0.767892	0.256472	0.624564	0.186236
GMP	0.0524838	0.0350628	0.0652401	0.977561	0.053217	0.0100232
GTP	0.0001828	0.0005333	0.0804966	0.0016719	0.0010002	0.0032551
Guanine	0.0104848	0.024735	0.0108631	0.173037	0.170204	0.192857
Guanosine	0.363726	0.0105242	0.0545461	0.0083113	0.007347	0.0467438
Histidine	0.314508	4.53e-05	0.014935	0.0066055	0.0045424	0.0040473
HMBPP	0.003539	0.292987	0.0477245	0.0394468	0.0158589	0.194314
Hydroxyproline	0.0107949	0.0133758	0.146119	0.0394468	0.0158589	0.194314
Hypoxanthine	0.756462	0.0067338	0.600661	0.0566377	0.0928792	0.195437
IMP	0.0329076	0.0091188	0.361238	0.0010924	0.183996	0.0259542
Indol-Ac	0.0021094	0.0002383	0.288788	0.0007159	0.004254	0.0015388
Inosine	0.200905	0.0299993	0.0313064	0.321265	0.0247106	0.009011
IPP,DMAPP	5.92e-05	0.962198	0.0092248	0.0190472	0.0573735	0.194314
Isocitrate	0.239712	0.267337	0.321124	0.38103	0.0180974	0.0410432
Isoleucine	0.0688462	0.0045994	0.0017178	0.0054513	0.080517	0.0474733
Lactate	0.647092	0.74221	0.644938	0.0270287	0.10247	0.765961
Leucine	0.0128056	0.786671	0.392489	0.003603	0.0773392	0.92168
Lysine	0.0658995	0.639509	0.300651	0.0248601	0.0010496	0.0335424
Malate	0.6271	0.0239671	0.0257934	0.6727	0.0024527	0.0024442
Malonyl CoA	0.0212802	0.0133758	0.146119	0.385812	0.0158589	0.194314
MEcPP	0.0033504	0.746802	0.0036979	No info.	No info.	0.42265
MEP	0.0783425	0.0519661	0.0160241	No info.	0.0018491	0.0113661
Methionine	0.122438	0.0025237	0.029919	0.321859	0.0706456	0.0371815
NAD	0.0121492	0.0304853	0.0964312	0.0127609	0.0019894	0.0165161
NADH	0.0300423	0.80236	0.0259407	0.089231	0.019926	1.22e-05
NADP	0.0011198	0.0017069	5e-07	9.53e-05	0.0276975	0.0179099
NADPH	0.355723	0.232501	0.328621	0.0343032	0.0570481	0.0874979
Nicotinate	0.0392851	0.0004133	0.13783	0.194229	0.10166	0.384391
Orotate	0.0001008	0.0770936	0.258843	0.214112	0.204974	0.107244
Pantothenate	0.0703453	0.115696	0.2621	0.0059367	0.0459695	0.515616
PEP	2.83e-05	0.0796221	0.0847903	0.000615	0.0332018	0.0046501
Phenylalanine	0.820813	0.0428796	0.674074	0.0159735	0.0586532	0.0113885
PQQ	0.431727	0.167938	0.380755	0.0239213	0.0001287	0.79522
Proline	0.40324	0.41887	0.117953	0.0087953	0.0002778	0.129564
PRPP	0.0387874	0.0104217	0.821334	0.0003981	0.0205236	0.154455
Pyroglutamate	0.0014106	0.235215	0.62945	0.13215	0.0771372	0.20705
Pyruvate	0.840529	0.827541	0.148683	0.0638002	0.137301	0.008611
R5P	0.0023792	0.0005307	0.141801	0.008954	0.0111497	0.0002684
Ru5P	0.0480636	0.0014443	0.0023373	0.0002717	0.173782	2.01e-05
S7P	0.0292845	0.423261	0.0483126	0.768459	0.316676	0.006868
Serine	0.0247177	0.0060813	0.743311	0.783925	0.112033	0.0367059
Succinate	0.237197	0.203868	0.153449	0.0179616	0.0058243	0.396713
Succinyl CoA	0.0065038	0.0424354	0.0051653	0.185107	0.261522	0.128712
Threonine	0.0010818	0.0097892	0.123575	0.10806	0.0720683	0.0383509
Thymidine	0.901391	0.787465	0.626473	0.739308	0.0102165	0.0891118
Thymine	0.0604068	0.0059043	0.146119	0.0254833	0.0059013	0.0488491
TMP	0.0698087	0.0007835	0.040811	0.0002206	0.3357	4.92e-05
TPP	0.0085513	0.0017723	0.0004046	0.0017806	0.0065242	0.0005019
Tryptophan	0.353664	0.766819	0.0936117	0.0095029	0.170307	0.002386
Tyrosine	0.0942977	0.0048417	0.311968	0.837115	0.074104	0.488517
UDP	0.0013691	1.79e-05	0.0136125	0.004662	0.0020584	0.515544
UDP-Glc	0.873701	0.0060961	0.0340214	0.0088029	0.0020787	0.0723205
UMP	0.0480443	0.0318817	7e-07	1.44e-05	0.114214	0.0044755
Uridine	0.12316	0.0794739	0.258763	0.0003659	0.0023859	0.0309322
UTP	0.0064416	4.4e-06	0.202888	0.009709	0.0099745	0.0005739
Valine	0.159668	0.0031106	0.0046035	0.0296975	0.0993914	0.0988265
Xanthine	0.140407	0.0095404	0.925761	0.474302	0.0100039	0.69471
